# Supplementary material for: Transcriptomic and proteomic insights into feather keratin degradation by Fervidobacterium
Source: Front Microbiol. 2025 Apr 16;16:1509937. doi: 10.3389/fmicb.2025.1509937 (PMC12042847; doi:10.3389/fmicb.2025.1509937)
Supplement: Supplementary file 1 [file Data_Sheet_1.zip]

Archive with 11 entries (10 files):
- File S2.ZIP
- SUPPLEMENTARY_MATERIAL.docx
- Supplementary Table S5.xlsx
- Supplementary Table S6.xlsx
- Supplementary table S7.xlsx
- __MACOSX/
- __MACOSX/._File S2.ZIP
- __MACOSX/._SUPPLEMENTARY_MATERIAL.docx
- __MACOSX/._Supplementary Table S5.xlsx
- __MACOSX/._Supplementary Table S6.xlsx
- __MACOSX/._Supplementary table S7.xlsx
