# Supplementary material for: Transcriptomic and proteomic insights into feather keratin degradation by Fervidobacterium
Source: Front Microbiol. 2025 Apr 16;16:1509937. doi: 10.3389/fmicb.2025.1509937 (PMC12042847; doi:10.3389/fmicb.2025.1509937)
Supplement: Supplementary file 1 [file Data_Sheet_1.zip › Supplementary Table S5.xlsx]

## Sheet: Sheet 1
Functional annotation	Fervidobacterium pennivorans T	Enzyme Commission (EC) number	Fold change Transcriptomics	Fold change Proteomics	% Identity F. pennivorans T vs Fervidobacterium sp. GSH	Fervidobacterium sp. GSH	% Identity F. pennivorans T vs F. islandicum H-21ᵀ	Fervidobacterium islandicum H-21ᵀ
2,4-diaminopentanoate_dehydrogenase	QIV79093.1	1.4.1.12,1.4.1.26	14.4781	3.21	1	XEY12228.1	0.979	XEY10273.1
2-hydroxyacid_dehydrogenase	QIV78159.1	-	1.30573		1	XEY13003.1	0.844	XEY11025.1
2-oxoacid:acceptor_oxidoreductase_family_protein	QIV78400.1	1.2.7.3	1.08384	-2.1	0.985	XEY11483.1	0.924	XEY09416.1
2-oxoacid:acceptor_oxidoreductase_family_protein	QIV78346.1	1.2.7.1	0.380962	-3.69	0.969	XEY11536.1	0.927	XEY09489.1
2-oxoacid:acceptor_oxidoreductase_subunit_alpha	QIV77787.1	1.2.7.11,1.2.7.3	1.9487	-4.36	0.961	XEY12574.1	0.939	XEY10631.1
2-oxoacid:acceptor_oxidoreductase_subunit_alpha	QIV78702.1	1.2.7.11,1.2.7.3	1.62646	2.21	0.982	XEY11901.1	0.956	XEY09925.1
2-oxoacid:ferredoxin_oxidoreductase_subunit_beta	QIV78399.1	1.2.7.11,1.2.7.3	1.13783	-1.63	0.956	XEY11484.1	0.942	XEY09417.1
2-oxoacid:ferredoxin_oxidoreductase_subunitgamma	QIV77829.1	1.2.7.3	12.056		1	XEY12621.1	0.906	XEY10680.1
2-oxoacid_ferredoxin_oxidoreductase	QIV77786.1	1.2.7.11,1.2.7.3	1.93732		0.986	XEY12573.1	0.964	XEY10630.1
2-oxoglutarate_oxidoreductase	QIV77828.1	1.2.7.11,1.2.7.3	12.4248	3.06	1	XEY12620.1	0.976	XEY10679.1
3-methyl-2-oxobutanoate_dehydrogenase_subunit_VorB	QIV77827.1	1.2.7.11,1.2.7.3	13.8456	3.43	1	XEY12619.1	0.969	XEY10678.1
3-oxoacyl-ACP_reductase_FabG	QIV78108.1	1.1.1.100	0.132164	-11.37	1	XEY13059.1	0.84	XEY11085.1
acyl-CoA_dehydrogenase	QIV78378.1	1.3.8.1	5.93894	-1.92	1	XEY11505.1	0.929	XEY09441.1
aldo/keto_reductase	QIV78478.1	-	1.01503	1.82	1	XEY13173.1	0.953	XEY11210.1
aldo/keto_reductase	QIV78352.1	-	3.21781	-2.53	1	XEY11529.1	0.316	XEY11210.1
aldo/keto_reductase_family_oxidoreductase	QIV78638.1	-	1.09694		0.964	XEY11974.1	0.911	XEY11369.1
aminomethyl-transferring_glycine_dehydrogenase subunit_GcvPB	QIV78427.1	1.4.4.2	1.72859		0.971	XEY11451.1	0.925	XEY11278.1
aminomethyl-transferring_glycine_dehydrogenase_subunit_GcvPA	QIV79282.1	1.4.4.2	1.76207	-2.67	1	XEY11452.1	0.9	XEY11279.1
aminopeptidase	QIV78194.1	-	0.45913	-1.54	0.993	XEY12978.1	0.904	XEY10989.1
aminopeptidase	QIV78536.1	-	0.50277	-2.86	0.985	XEY13101.1	0.894	XEY11137.1
anaerobic_ribonucleoside-triphosphate_reductase	QIV79331.1	1.1.98.6	0.883337		0.983	XEY13241.1	0.893	XEY09765.1
aspartate_dehydrogenase	QIV78630.1	1.4.1.21	3.99968		1	XEY11984.1	0.753	XEY10011.1
ATP-dependent Clp endopeptidase proteolytic subunit ClpP	QIV79338.1	3.4.21.92	0.276895	-2.16	1	XEY13238.1	0.971	XEY11357.1
ATP-dependent Clp protease ATP-binding subunit	QIV79178.1	-	13.3715	-1.8	0.999	XEY12514.1	0.965	XEY10566.1
ATP-dependent Clp protease ATP-binding subunit	QIV77893.1	-	2.37931	-2.65	0.983	XEY12689.1	0.959	XEY10743.1
ATP-dependent Clp protease ATP-binding subunit ClpX	QIV79179.1	-	0.653821	1.88	0.951	XEY11435.1	0.955	XEY11261.1
ATP-dependent Clp protease proteolytic subunit	QIV78371.1	-	0.938192	-2.42	0.993	XEY11511.1	0.953	XEY09457.1
ATP-dependent protease subunit HslV	QIV78519.1	3.4.25.2	0.732862	1.87	1	XEY13122.1	0.914	XEY11160.1
ATP-dependent zinc metalloprotease FtsH	QIV77869.1	-	0.737111		1	XEY12665.1	0.953	XEY10721.1
beta-aspartyl-peptidase	QIV78699.1	-	4.45136	1.73	1	XEY11904.1	0.77	XEY09928.1
beta-ketoacyl-ACP_reductase	QIV77725.1	1.1.1.100	8.24985		1	XEY12508.1	0.941	XEY10559.1
bifunctional_4-hydroxy-3-methylbut-2-enyl_diphosphate_reductase/30S_ribosomal_protein_S1	QIV78996.1	1.17.7.4	0.416647		0.991	XEY12124.1	0.815	XEY10160.1
bifunctionaldiaminohydroxyphosphoribosylaminopyrimidinedeaminase/5-amino-6-(5-phosphoribosylamino)uracilreductase_RibD	QIV78182.1	1.1.1.193,3.5.4.26	2.81211		1	XEY12991.1	0.603	XEY11001.1
C40 family peptidase	QIV79271.1	-	1.48774	-1.68	1	XEY11547.1	0.706	XEY09501.1
carboxypeptidase M32	QIV78128.1	3.4.17.19	1.11066	2.07	1	XEY13038.1	0.855	XEY11065.1
D-alanyl-D-alanine carboxypeptidase	QIV79319.1	3.4.16.4	2.11903	-2.57	0.984	XEY11913.1	0.843	XEY09937.1
D-glycerate_dehydrogenase	QIV78063.1	1.1.1.26	1.5879		0.997	XEY12909.1	0.861	XEY10959.1
dihydrofolate_reductase_family_protein	QIV77568.1	1.5.1.3	1.12006		1	XEY12314.1	0.737	XEY10383.1
dihydrolipoyl dehydrogenase	QIV78156.1	1.8.1.4	0.651251	2.01	0.974	XEY13006.1	0.879	XEY11028.1
dipeptidase PepV	QIV78327.1	3.5.1.18	1.64579	2.05	0.937	XEY11555.1	0.924	XEY09511.1
D-isomer_specific_2-hydroxyacid_dehydrogenase_family_protein	QIV78063.1	1.1.1.26	1.5879		0.997	XEY12423.1	0.352	XEY10480.1
Do family serine endopeptidase	QIV79267.1	-	0.779484	3.67	0.998	XEY11596.1	0.922	XEY09564.1
enoyl-[acyl-carrier-protein]_reductase_FabK	QIV78106.1	1.3.1.9	0.13515	-2.88	0.975	XEY13062.1	0.917	XEY11333.1
epoxyqueuosine_reductase_QueH	QIV78919.1	1.17.99.6	1.01262		1	XEY11675.1	0.762	XEY09647.1
FAD-binding_oxidoreductase	QIV78121.1	1.5.3.1	13.4822		0.979	XEY13045.1	0.943	XEY11072.1
FAD-dependent_oxidoreductase	QIV78156.1	1.8.1.4	0.651251	2.01	0.291	XEY12864.1	0.279	XEY10872.1
FAD-dependent_oxidoreductase	QIV78122.1	-	16.9208	7.67	0.964	XEY13044.1	0.9	XEY11071.1
FAD-dependent_oxidoreductase	QIV78512.1	-	1.1662	-4.73	1	XEY13130.1	0.954	XEY11169.1
FAD-dependent_oxidoreductase	QIV78359.1	1.8.1.9	0.979569	-1.94	1	XEY11401.1	0.95	XEY11213.1
FAD-dependent_oxidoreductase	QIV78156.1	1.8.1.4	0.651251	2.01	0.257	XEY12888.1	0.258	XEY11300.1
flavin_reductase_family_protein	QIV79002.1	-	1.02964	-3.33	0.995	XEY12129.1	0.818	XEY10165.1
Gfo/Idh/MocA_family_oxidoreductase	QIV79136.1	-	0.183828	-2.6	0.997	XEY12281.1	0.867	XEY10347.1
Glu/Leu/Phe/Val_dehydrogenase	QIV78923.1	1.4.1.3	14.8867	6.37	0.988	XEY11670.1	0.974	XEY09642.1
hydroxyacid_dehydrogenase	QIV77819.1	1.1.1.399,1.1.1.95	5.62306	3.49	1	XEY12611.1	0.977	XEY10670.1
hydroxylamine_reductase	QIV79321.1	1.7.99.1	7.3127	1.77	0.984	XEY13245.1	0.96	XEY11364.1
iron-containing alcohol dehydrogenase	QIV78403.1	1.1.1.1	1.81445		1	XEY11480.1	0.81	XEY09412.1
iron-containing alcohol dehydrogenase	QIV78612.1	-	1.09274	-1.86	0.993	XEY12005.1	0.93	XEY10034.1
iron-containing_alcohol_dehydrogenase	QIV79063.1	-	1.12718		0.948	XEY12193.1	0.906	XEY10235.1
L-glutamate_gamma-semialdehyde_dehydrogenase	QIV79098.1	1.2.1.88	12.3978	7.27	1	XEY12233.1	0.939	XEY10278.1
L-lactate_dehydrogenase	QIV78867.1	1.1.1.27	0.654019	-1.62	0.759	XEY13240.1	0.723	XEY09700.1
L-threonine_3-dehydrogenase	QIV79322.1	1.1.1.103	11.641	2.67	0.988	XEY11907.1	0.971	XEY09931.1
M15 family metallopeptidase	QIV78781.1	-	1.65388		1	XEY11828.1	0.744	XEY09804.1
M15 family metallopeptidase	QIV79325.1	-	10.5525		0.993	XEY11824.1	0.828	XEY09864.1
M20 family metallopeptidase	QIV79192.1	3.5.1.47	4.15022	-2.96	0.91	XEY12589.1	0.82	XEY11308.1
M23 family metallopeptidase	QIV79083.1	-	0.471154		0.921	XEY12216.1	0.898	XEY10257.1
M42 family metallopeptidase	QIV78118.1	-	3.0313	2.47	0.994	XEY13048.1	0.77	XEY11075.1
M42 family metallopeptidase	QIV78935.1	-	1.36089	1.69	1	XEY11656.1	0.869	XEY09629.1
M42 family metallopeptidase	QIV79343.1	3.2.1.4	1.05848	6	0.98	XEY11657.1	0.881	XEY09630.1
M42 family metallopeptidase	QIV79356.1	-	5.3126	3.78	0.997	XEY13256.1	0.925	XEY11379.1
M48 family metallopeptidase	QIV78659.1	3.4.24.84	0.775053	1.81	1	XEY11950.1	0.727	XEY09979.1
M48 family metalloprotease	QIV78572.1	-	1.5327		0.825	XEY12045.1	0.709	XEY10082.1
methylenetetrahydrofolate_reductase	NOT FOUND					XEY11927.1		XEY09953.1
methylenetetrahydrofolate_reductase	NOT FOUND					XEY12056.1		XEY10094.1
NAD(P)/FAD-dependent_oxidoreductase	QIV78511.1	1.1.5.3	1.38446	-2.37	1	XEY13131.1	0.898	XEY11170.1
NAD(P)H-dependent_oxidoreductase_subunit_E	QIV78135.1	-	0.514483	-1.64	1	XEY13031.1	0.671	XEY11055.1
NAD(P)H-dependent_oxidoreductase_subunit_E	QIV78416.1	1.6.5.3	5.77336	4.5	0.981	XEY11467.1	0.957	XEY11294.1
NAD(P)H-dependent_oxidoreductase_subunit_E	QIV78413.1	1.12.1.3,1.6.5.3	4.77889	-2.33	0.994	XEY11470.1	0.945	XEY11297.1
NADH:ubiquinone_reductase_(Na(+)-transporting)_subunit_D	QIV78089.1	1.6.5.8	1.32888		0.429	XEY12478.1	0.924	XEY11106.1
NADH-quinone oxidoreductase subunit D	QIV79104.1	1.6.5.3	0.924058	1.64	1	XEY12241.1	0.973	XEY10302.1
NADH-quinone_oxidoreductase_subunit_NuoE	QIV78131.1	1.12.1.4	0.772849		1	XEY13035.1	0.956	XEY11331.1
NADH-quinone_oxidoreductase_subunit_NuoF	QIV79239.1	1.12.1.4	0.593507	-3.11	1	XEY13207.1	0.962	XEY11062.1
NADH-quinone_oxidoreductase_subunit_NuoF	QIV78417.1	1.6.5.3	5.40227		0.996	XEY11466.1	0.946	XEY11293.1
NADH-quinone_oxidoreductase_subunit_NuoF	QIV78415.1	1.12.1.3,1.6.5.3	3.25078		1	XEY11468.1	0.967	XEY11295.1
nitroreductase_family_protein	QIV78043.1	-	0.747719	-2.33	0.942	XEY12887.1	0.75	XEY10937.1
nucleotide_sugar_dehydrogenase	QIV77619.1	-	0.0706658	-5	0.993	XEY12374.1	0.956	XEY10444.1
oxidoreductase	QIV79107.1	1.6.5.3	1.26546	3.06	1	XEY12245.1	0.925	XEY10305.1
peptidase M55	QIV79147.1	-	16.5942	4.14	0.986	XEY12292.1	0.828	XEY10359.1
prepilin peptidase	QIV78279.1	3.4.23.43	4.11825		1	XEY11594.1	0.728	XEY11350.1
protease complex subunit PrcB family protein	QIV78747.1	-	2.38452	-4.44	1	XEY11854.1	0.721	XEY09876.1
pyruvate_ferredoxin_oxidoreductase	QIV77788.1	1.2.7.8	2.15969		0.916	XEY12575.1	0.833	XEY10632.1
ribosomal-processing cysteine protease Prp	QIV77621.1	-	0.496152		1	XEY12376.1	0.796	XEY10446.1
S41 family peptidase	QIV79051.1	3.4.21.102	0.795776		0.998	XEY12183.1	0.904	XEY10221.1
S8 family peptidase	QIV78374.1	-	0.763422	7.68	1	XEY11509.1	0.907	XEY09446.1
S8 family serine peptidase	QIV78937.1	-	1.75526	3.08	1	XEY11654.1	0.797	XEY09623.1
S8 family serine peptidase	QIV78926.1	-	0.959114	-2.67	0.999	XEY11666.1	0.691	XEY09639.1
S9 family peptidase	QIV78782.1	-	1.45043		0.999	XEY11827.1	0.826	XEY09860.1
SagB/ThcOx family dehydrogenase	QIV78263.1	-	0.480663	1.72	1	XEY11615.1	0.835	XEY09582.1
SDR_family_oxidoreductase	QIV77859.1	5.1.3.2	0.593645	-7.3	0.968	XEY12653.1	0.942	XEY10708.1
SDR_family_oxidoreductase	QIV77946.1	1.1.1.100	0.995787	-1.96	0.996	XEY12748.1	0.882	XEY10808.1
SDR_family_oxidoreductase	QIV78031.1	-	5.18555		0.973	XEY12876.1	0.848	XEY10925.1
signal peptidase	QIV78546.1	3.4.21.89	0.452536		0.99	XEY13090.1	0.865	XEY11126.1
site-2 protease family protein	QIV78834.1	-	1.70586		0.898	XEY11767.1	0.786	XEY09740.1
sulfide/dihydroorotate_dehydrogenase-like_FAD/NAD-binding_protein	QIV77902.1	1.18.1.2,1.19.1.1	0.749657	-2.09	1	XEY12699.1	0.79	XEY10752.1
type I methionyl aminopeptidase	QIV78895.1	3.4.11.18	0.501751	1.64	1	XEY11702.1	0.896	XEY09672.1
zinc metallopeptidase	QIV78721.1	-	1.20754		1	XEY11881.1	0.872	XEY09904.1
zinc-binding_dehydrogenase	QIV77984.1	1.4.1.11	15.4404	2.68	1	XEY12796.1	0.971	XEY10860.1
BOLD: Orthologues of known keratinases
PROTEOMICS (significantly upregulated)
TRANSCRIPTOMICS (significantly overexpressed)
BOTH
