# Supplementary material for: Transcriptomic and proteomic insights into feather keratin degradation by Fervidobacterium
Source: Front Microbiol. 2025 Apr 16;16:1509937. doi: 10.3389/fmicb.2025.1509937 (PMC12042847; doi:10.3389/fmicb.2025.1509937)
Supplement: Supplementary file 1 [file Data_Sheet_1.zip › Supplementary Table S6.xlsx]

## Sheet: Common upregulated proteins
F. pennivorans T	F. islandicum H21ᵀ	Fervidobacterium sp. GSH	Description
QIV77551.1	XEY10361.1	XEY12294.1	ferredoxin
QIV77669.1	XEY10249.1	XEY12446.1	D-ribose ABC transporter substrate-binding protein
QIV79165.1	XEY10503.1	XEY12449.1	D-ribose pyranase
QIV77773.1	XEY10615.1	XEY12560.1	hypothetical protein HER11_01395
QIV77811.1	XEY10661.1	XEY12602.1	elongation factor P
QIV77820.1	XEY10671.1	XEY12612.1	alanine--glyoxylate aminotransferase family protein
QIV77865.1	XEY10716.1	XEY12661.1	YggT family protein
QIV77892.1	XEY10742.1	XEY12688.1	CehA/McbA family metallohydrolase
QIV77912.1	XEY10767.1	XEY12713.1	carbohydrate ABC transporter substrate-binding protein
QIV77916.1	XEY10770.1	XEY12717.1	extracellular solute-binding protein
QIV79221.1	XEY10858.1	XEY12794.1	3-aminobutyryl-CoA ammonia lyase
QIV77983.1	XEY10859.1	XEY12795.1	3-keto-5-aminohexanoate cleavage protein
QIV77819.1	XEY10670.1	XEY12909.1	3-phosphoglycerate dehydrogenase
QIV78210.1	XEY10972.1	XEY12962.1	ferritin
QIV78156.1	XEY11028.1	XEY13006.1	dihydrolipoyl dehydrogenase
QIV78123.1	XEY11070.1	XEY13043.1	(2Fe-2S)-binding protein
QIV78416.1	XEY11294.1	XEY11467.1	NAD(P)H-dependent oxidoreductase subunit E
QIV79101.1	XEY10285.1	XEY11488.1	dipeptide epimerase
QIV78366.1	XEY09466.1	XEY11516.1	preprotein translocase subunit SecE
QIV78343.1	XEY09983.1	XEY13227.1	amino acid ABC transporter ATP-binding protein
QIV78333.1	XEY09905.1	XEY11548.1	sugar ABC transporter substrate-binding protein
QIV78937.1	XEY09446.1	XEY11654.1	S8 family serine peptidase
QIV78936.1	XEY09624.1	XEY11655.1	hypothetical protein HER11_08400
QIV78923.1	XEY09642.1	XEY11670.1	Glu/Leu/Phe/Val dehydrogenase
QIV78843.1	XEY10233.1	XEY11758.1	alpha-amylase
QIV78838.1	XEY09736.1	XEY11763.1	ABC transporter substrate-binding protein
QIV78823.1	XEY10134.1	XEY11778.1	peptidyl-prolyl cis-trans isomerase
QIV78728.1	XEY09896.1	XEY11872.1	phosphate propanoyltransferase
QIV78657.1	XEY09981.1	XEY11952.1	DUF3798 domain-containing protein
QIV79313.1	XEY09984.1	XEY11954.1	ABC transporter permease
QIV78577.1	XEY10077.1	XEY12040.1	phosphoenolpyruvate carboxykinase (ATP)
QIV78964.1	XEY10235.1	XEY12076.1	glycoside hydrolase family 1 protein
QIV79353.1	XEY10178.1	XEY12142.1	asparaginase
QIV79096.1	XEY10276.1	XEY12231.1	ornithine aminomutase
QIV79097.1	XEY10277.1	XEY12232.1	LuxR family transcriptional regulator
QIV79098.1	XEY10278.1	XEY12233.1	L-glutamate gamma-semialdehyde dehydrogenase
QIV79366.1	XEY11381.1	XEY12236.1	transglutaminase domain-containing protein
QIV79367.1	XEY10729.1	XEY13260.1	ABC transporter substrate-binding protein
