# Supplementary material for: Transcriptomic and proteomic insights into feather keratin degradation by Fervidobacterium
Source: Front Microbiol. 2025 Apr 16;16:1509937. doi: 10.3389/fmicb.2025.1509937 (PMC12042847; doi:10.3389/fmicb.2025.1509937)
Supplement: Supplementary file 1 [file Data_Sheet_1.zip › Supplementary table S7.xlsx]

## Sheet: Fervidobacterium sp. 21710
Locus_tag (PRIDE)	GenBank accession	Functional annotation
pgaptmp_000001	XEY08372.1	chromosomal replication initiator protein DnaA
pgaptmp_000002	XEY08373.1	M55 family metallopeptidase
pgaptmp_000003	XEY08374.1	bifunctional enoyl-CoA hydratase/phosphate acetyltransferase
pgaptmp_000004	XEY08375.1	carbamate kinase
pgaptmp_000005	XEY08376.1	16S rRNA (cytosine(1402)-N(4))-methyltransferase RsmH
pgaptmp_000006	XEY08377.1	hypothetical protein
pgaptmp_000007	XEY08378.1	penicillin-binding protein 2
pgaptmp_000008	XEY08379.1	50S ribosomal protein L10
pgaptmp_000009	XEY08380.1	50S ribosomal protein L7/L12
pgaptmp_000010	XEY08381.1	DNA-directed RNA polymerase subunit beta
pgaptmp_000011	XEY08382.1	DNA-directed RNA polymerase subunit beta'
pgaptmp_000012	XEY08383.1	6-carboxytetrahydropterin synthase QueD
pgaptmp_000013	XEY08384.1	Gfo/Idh/MocA family oxidoreductase
pgaptmp_000014	XEY08385.1	16S rRNA (guanine(527)-N(7))-methyltransferase RsmG
pgaptmp_000015	XEY08386.1	WecB/TagA/CpsF family glycosyltransferase
pgaptmp_000017	XEY08387.1	hypothetical protein
pgaptmp_000018	XEY08388.1	hypothetical protein
pgaptmp_000019	XEY08389.1	LCP family protein
pgaptmp_000020	XEY08390.1	hypoxanthine phosphoribosyltransferase
pgaptmp_000021	XEY08391.1	tRNA 2-thiouridine(34) synthase MnmA
pgaptmp_000022	XEY08392.1	Rrf2 family transcriptional regulator
pgaptmp_000023	XEY08393.1	3D domain-containing protein
pgaptmp_000024	XEY08394.1	DUF2225 domain-containing protein
pgaptmp_000025	XEY08395.1	signal recognition particle-docking protein FtsY
pgaptmp_000026	XEY08396.1	class I SAM-dependent methyltransferase
pgaptmp_000027	XEY08397.1	hypothetical protein
pgaptmp_000028	XEY08398.1	hypothetical protein
pgaptmp_000029	XEY08399.1	trigger factor
pgaptmp_000030	XEY08400.1	septum site-determining protein MinD
pgaptmp_000031	XEY08401.1	peptide chain release factor 2
pgaptmp_000032	XEY08402.1	hypothetical protein
pgaptmp_000033	XEY08403.1	hypothetical protein
pgaptmp_000034	XEY08404.1	EscU/YscU/HrcU family type III secretion system export apparatus switch protein
pgaptmp_000035	XEY08405.1	hypothetical protein
pgaptmp_000036	XEY08406.1	CarD family transcriptional regulator
pgaptmp_000037	XEY08407.1	nucleotidyltransferase
pgaptmp_000038	XEY08408.1	hypothetical protein
pgaptmp_000039	XEY09399.1	pyruvate carboxylase subunit B
pgaptmp_000040	XEY08409.1	2-amino-4-hydroxy-6-hydroxymethyldihydropteridine diphosphokinase
pgaptmp_000041	XEY08410.1	flagellar protein FliT
pgaptmp_000042	XEY08411.1	methylmalonyl-CoA mutase family protein
pgaptmp_000043	XEY08412.1	pyridoxal 5'-phosphate synthase lyase subunit PdxS
pgaptmp_000044	XEY08413.1	pyridoxal 5'-phosphate synthase glutaminase subunit PdxT
pgaptmp_000045	XEY08414.1	Na+/H+ antiporter subunit E
pgaptmp_000046	XEY08415.1	cation:proton antiporter
pgaptmp_000047	XEY08416.1	monovalent cation/H(+) antiporter subunit G
pgaptmp_000048	XEY08417.1	DUF4040 domain-containing protein
pgaptmp_000049	XEY08418.1	MnhB domain-containing protein
pgaptmp_000050	XEY08419.1	sodium:proton antiporter
pgaptmp_000051	XEY08420.1	proton-conducting transporter membrane subunit
pgaptmp_000052	XEY08421.1	proton-conducting transporter membrane subunit
pgaptmp_000053	XEY08422.1	NADH-quinone oxidoreductase subunit H
pgaptmp_000054	XEY08423.1	NADH-quinone oxidoreductase subunit B family protein
pgaptmp_000055	XEY08424.1	NADH-quinone oxidoreductase subunit C
pgaptmp_000056	XEY08425.1	NADH-quinone oxidoreductase subunit D
pgaptmp_000057	XEY08426.1	FAD-dependent oxidoreductase
pgaptmp_000058	XEY08427.1	ferritin family protein
pgaptmp_000059	XEY08428.1	endonuclease
pgaptmp_000060	XEY08429.1	ABC transporter substrate-binding protein
pgaptmp_000062	XEY08430.1	L-Ala-D/L-Glu epimerase
pgaptmp_000063	XEY08431.1	transglutaminase-like domain-containing protein
pgaptmp_000064	XEY08432.1	alkaline phosphatase
pgaptmp_000065	XEY08433.1	DDE-type integrase/transposase/recombinase
pgaptmp_000066	XEY08434.1	L-glutamate gamma-semialdehyde dehydrogenase
pgaptmp_000067	XEY08435.1	D-ornithine 4-5-aminomutase subunit OraE
pgaptmp_000068	XEY08436.1	ornithine aminomutase subunit alpha
pgaptmp_000069	XEY08437.1	2-amino-4-oxopentanoate thiolase subunit OrtB
pgaptmp_000070	XEY08438.1	2-amino-4-oxopentanoate thiolase subunit OrtA
pgaptmp_000071	XEY08439.1	2-4-diaminopentanoate dehydrogenase
pgaptmp_000072	XEY08440.1	hypothetical protein
pgaptmp_000073	XEY08441.1	adenylosuccinate lyase
pgaptmp_000074	XEY08442.1	methyltransferase domain-containing protein
pgaptmp_000075	XEY08443.1	flagellar hook-associated protein FlgL
pgaptmp_000076	XEY08444.1	flagellar hook-associated protein FlgK
pgaptmp_000077	XEY08445.1	flagellar biosynthesis protein FlgN
pgaptmp_000078	XEY08446.1	flagellar biosynthesis anti-sigma factor FlgM
pgaptmp_000079	XEY08447.1	23S rRNA (pseudouridine(1915)-N(3))-methyltransferase RlmH
pgaptmp_000080	XEY09400.1	NYN domain-containing protein
pgaptmp_000081	XEY08448.1	DUF501 domain-containing protein
pgaptmp_000082	XEY08449.1	50S ribosomal protein L11 methyltransferase
pgaptmp_000083	XEY08450.1	M23 family metallopeptidase
pgaptmp_000084	XEY08451.1	tRNA uridine-5-carboxymethylaminomethyl(34) synthesis enzyme MnmG
pgaptmp_000085	XEY08452.1	amidohydrolase family protein
pgaptmp_000086	XEY08453.1	6-phosphofructokinase
pgaptmp_000087	XEY08454.1	ATP-binding protein
pgaptmp_000088	XEY08455.1	4-(cytidine 5'-diphospho)-2-C-methyl-D-erythritol kinase
pgaptmp_000089	XEY08456.1	DNA mismatch repair protein MutT
pgaptmp_000090	XEY08457.1	GlmL-related ornithine degradation protein
pgaptmp_000091	XEY09401.1	LemA family protein
pgaptmp_000092	XEY08458.1	phosphoribosylformylglycinamidine cyclo-ligase
pgaptmp_000093	XEY08459.1	phosphoribosylamine--glycine ligase
pgaptmp_000094	XEY08460.1	phosphoribosylaminoimidazolecarboxamide formyltransferase
pgaptmp_000095	XEY08461.1	phosphoribosylglycinamide formyltransferase
pgaptmp_000096	XEY08462.1	amidophosphoribosyltransferase
pgaptmp_000097	XEY08463.1	DNA-directed RNA polymerase subunit omega
pgaptmp_000098	XEY08464.1	guanylate kinase
pgaptmp_000099	XEY08465.1	DUF370 domain-containing protein
pgaptmp_000100	XEY08466.1	DUF1732 domain-containing protein
pgaptmp_000101	XEY08467.1	transketolase
pgaptmp_000102	XEY08468.1	iron-containing alcohol dehydrogenase
pgaptmp_000103	XEY08469.1	alpha-amylase family glycosyl hydrolase
pgaptmp_000104	XEY08470.1	response regulator
pgaptmp_000105	XEY08471.1	TrkA family potassium uptake protein
pgaptmp_000106	XEY08472.1	TrkA family potassium uptake protein
pgaptmp_000107	XEY08473.1	TrkH family potassium uptake protein
pgaptmp_000108	XEY08474.1	DUF4897 domain-containing protein
pgaptmp_000109	XEY08475.1	DUF6115 domain-containing protein
pgaptmp_000110	XEY08476.1	AmmeMemoRadiSam system protein A
pgaptmp_000111	XEY08477.1	hypothetical protein
pgaptmp_000112	XEY09402.1	tRNA (adenine-N1)-methyltransferase
pgaptmp_000113	XEY08478.1	S41 family peptidase
pgaptmp_000114	XEY08479.1	hypothetical protein
pgaptmp_000115	XEY08480.1	hypothetical protein
pgaptmp_000116	XEY08481.1	MMPL family transporter
pgaptmp_000117	XEY08482.1	glycosyltransferase family 4 protein
pgaptmp_000118	XEY08483.1	ribosome small subunit-dependent GTPase A
pgaptmp_000119	XEY08484.1	PASTA domain-containing protein
pgaptmp_000120	XEY08485.1	23S rRNA (adenine(2503)-C(2))-methyltransferase RlmN
pgaptmp_000121	XEY08486.1	radical SAM protein
pgaptmp_000122	XEY08487.1	radical SAM protein
pgaptmp_000123	XEY09403.1	M42 family metallopeptidase
pgaptmp_000124	XEY08488.1	hypothetical protein
pgaptmp_000125	XEY08489.1	ComEA family DNA-binding protein
pgaptmp_000126	XEY08490.1	HD domain-containing protein
pgaptmp_000127	XEY08491.1	hypothetical protein
pgaptmp_000128	XEY08492.1	HAMP domain-containing sensor histidine kinase
pgaptmp_000129	XEY08493.1	transporter substrate-binding domain-containing protein
pgaptmp_000130	XEY08494.1	VanZ family protein
pgaptmp_000131	XEY08495.1	MBL fold metallo-hydrolase
pgaptmp_000132	XEY08496.1	DNA polymerase IV
pgaptmp_000133	XEY08497.1	UDP-N-acetylmuramoyl-L-alanine--D-glutamate ligase
pgaptmp_000134	XEY08498.1	alpha-amylase family glycosyl hydrolase
pgaptmp_000135	XEY08499.1	phosphopyruvate hydratase
pgaptmp_000136	XEY08500.1	hypothetical protein
pgaptmp_000137	XEY08501.1	S-layer homology domain-containing protein
pgaptmp_000138	XEY08502.1	tyrosine--tRNA ligase
pgaptmp_000139	XEY08503.1	preprotein translocase subunit SecG
pgaptmp_000140	XEY08504.1	PolC-type DNA polymerase III
pgaptmp_000141	XEY08505.1	crossover junction endodeoxyribonuclease RuvC
pgaptmp_000142	XEY08506.1	tRNA preQ1(34) S-adenosylmethionine ribosyltransferase-isomerase QueA
pgaptmp_000143	XEY08507.1	30S ribosomal protein S15
pgaptmp_000144	XEY08508.1	hypothetical protein
pgaptmp_000145	XEY08509.1	flagellar hook-basal body complex protein FliE
pgaptmp_000146	XEY08510.1	flagellar basal body rod protein FlgC
pgaptmp_000147	XEY09404.1	flagellar basal body rod protein FlgB
pgaptmp_000148	XEY08511.1	DDE-type integrase/transposase/recombinase
pgaptmp_000149	XEY08512.1	hypothetical protein
pgaptmp_000150	XEY08513.1	hypothetical protein
pgaptmp_000151	XEY08514.1	DNA mismatch repair endonuclease MutL
pgaptmp_000152	XEY08515.1	TldD/PmbA family protein
pgaptmp_000153	XEY08516.1	TldD/PmbA family protein
pgaptmp_000154	XEY08517.1	aldose epimerase family protein
pgaptmp_000155	XEY08518.1	M3 family oligoendopeptidase
pgaptmp_000156	XEY08519.1	3-methyl-2-oxobutanoate hydroxymethyltransferase
pgaptmp_000157	XEY08520.1	AI-2E family transporter
pgaptmp_000158	XEY08521.1	asparaginase
pgaptmp_000159	XEY08522.1	rhomboid family intramembrane serine protease
pgaptmp_000160	XEY08523.1	YdcF family protein
pgaptmp_000161	XEY08524.1	flagellar export protein FliJ
pgaptmp_000162	XEY08525.1	PAS domain-containing protein
pgaptmp_000163	XEY08526.1	chromosome segregation protein SMC
pgaptmp_000164	XEY08527.1	UDP-N-acetylmuramate--L-alanine ligase
pgaptmp_000165	XEY08528.1	UDP-N-acetylglucosamine--N-acetylmuramyl-(pentapeptide) pyrophosphoryl-undecaprenol N-acetylglucosamine transferase
pgaptmp_000166	XEY08529.1	FtsW/RodA/SpoVE family cell cycle protein
pgaptmp_000167	XEY08530.1	radical SAM family heme chaperone HemW
pgaptmp_000168	XEY08531.1	hypothetical protein
pgaptmp_000169	XEY08532.1	Asp-tRNA(Asn)/Glu-tRNA(Gln) amidotransferase subunit GatB
pgaptmp_000170	XEY08533.1	Asp-tRNA(Asn)/Glu-tRNA(Gln) amidotransferase subunit GatA
pgaptmp_000171	XEY08534.1	flavin reductase family protein
pgaptmp_000172	XEY08535.1	fructose-6-phosphate aldolase
pgaptmp_000173	XEY08536.1	aspartate--tRNA ligase
pgaptmp_000174	XEY08537.1	STAS domain-containing protein
pgaptmp_000175	XEY08538.1	(d)CMP kinase
pgaptmp_000176	XEY08539.1	bifunctional 4-hydroxy-3-methylbut-2-enyl diphosphate reductase/30S ribosomal protein S1
pgaptmp_000177	XEY08540.1	ribosome biogenesis GTPase Der
pgaptmp_000178	XEY08541.1	hypothetical protein
pgaptmp_000179	XEY08542.1	HD domain-containing protein
pgaptmp_000180	XEY08543.1	transporter substrate-binding domain-containing protein
pgaptmp_000181	XEY08544.1	30S ribosomal protein S2
pgaptmp_000182	XEY08545.1	DMT family transporter
pgaptmp_000183	XEY08546.1	heat-inducible transcriptional repressor HrcA
pgaptmp_000184	XEY08547.1	nucleotide exchange factor GrpE
pgaptmp_000185	XEY08548.1	molecular chaperone DnaJ
pgaptmp_000186	XEY08549.1	hypothetical protein
pgaptmp_000187	XEY08550.1	LytTR family DNA-binding domain-containing protein
pgaptmp_000188	XEY08551.1	histidine kinase
pgaptmp_000189	XEY08552.1	NifB/NifX family molybdenum-iron cluster-binding protein
pgaptmp_000190	XEY08553.1	PadR family transcriptional regulator
pgaptmp_000191	XEY08554.1	type I glutamate--ammonia ligase
pgaptmp_000192	XEY08555.1	glucose-1-phosphate thymidylyltransferase
pgaptmp_000193	XEY08556.1	Cof-type HAD-IIB family hydrolase
pgaptmp_000194	XEY08557.1	hypothetical protein
pgaptmp_000195	XEY08558.1	histidine--tRNA ligase
pgaptmp_000197	XEY08559.1	UDP-galactopyranose mutase
pgaptmp_000198	XEY08560.1	hypothetical protein
pgaptmp_000199	XEY08561.1	hypothetical protein
pgaptmp_000200	XEY08562.1	glycosyltransferase
pgaptmp_000201	XEY08563.1	hypothetical protein
pgaptmp_000202	XEY08564.1	TPM domain-containing protein
pgaptmp_000203	XEY08565.1	DUF4895 domain-containing protein
pgaptmp_000204	XEY08566.1	urocanate hydratase
pgaptmp_000205	XEY08567.1	L-serine ammonia-lyase- iron-sulfur-dependent- subunit alpha
pgaptmp_000206	XEY08568.1	L-serine ammonia-lyase- iron-sulfur-dependent subunit beta
pgaptmp_000207	XEY08569.1	flagellin
pgaptmp_000208	XEY08570.1	glycosyltransferase family 2 protein
pgaptmp_000209	XEY08571.1	flagellin
pgaptmp_000210	XEY08572.1	NAD(P)-dependent oxidoreductase
pgaptmp_000211	XEY08573.1	NAD(P)-dependent oxidoreductase
pgaptmp_000212	XEY09405.1	glycosyltransferase
pgaptmp_000213	XEY09406.1	glycosyltransferase
pgaptmp_000214	XEY08574.1	flagellin
pgaptmp_000216	XEY08575.1	fibronectin type III domain-containing protein
pgaptmp_000217	XEY08576.1	IS110 family transposase
pgaptmp_000218	XEY08577.1	beta-galactosidase BgaS
pgaptmp_000219	XEY08578.1	LacI family DNA-binding transcriptional regulator
pgaptmp_000220	XEY08579.1	glycoside hydrolase family 5 protein
pgaptmp_000221	XEY08580.1	glycoside hydrolase family 130 protein
pgaptmp_000222	XEY08581.1	ABC transporter permease
pgaptmp_000223	XEY08582.1	ABC transporter permease
pgaptmp_000224	XEY08583.1	ABC transporter substrate-binding protein
pgaptmp_000225	XEY08584.1	dipeptide ABC transporter ATP-binding protein
pgaptmp_000226	XEY08585.1	ABC transporter ATP-binding protein
pgaptmp_000227	XEY08586.1	hypothetical protein
pgaptmp_000228	XEY08587.1	exodeoxyribonuclease VII
pgaptmp_000229	XEY08588.1	exodeoxyribonuclease VII large subunit
pgaptmp_000230	XEY08589.1	glycoside hydrolase family 31 protein
pgaptmp_000231	XEY08590.1	DDE-type integrase/transposase/recombinase
pgaptmp_000232	XEY08591.1	pantoate--beta-alanine ligase
pgaptmp_000233	XEY08592.1	DNA-processing protein DprA
pgaptmp_000234	XEY08593.1	RnfABCDGE type electron transport complex subunit B
pgaptmp_000235	Pseudogene	exopolysaccharide Pel transporter PelG
pgaptmp_000236	XEY08594.1	exopolysaccharide Pel transporter PelG
pgaptmp_000237	XEY08595.1	hypothetical protein
pgaptmp_000238	XEY08596.1	hypothetical protein
pgaptmp_000239	XEY08597.1	methylenetetrahydrofolate reductase
pgaptmp_000240	XEY08598.1	primosomal protein N'
pgaptmp_000241	XEY08599.1	sodium-dependent transporter
pgaptmp_000242	XEY08600.1	DDE-type integrase/transposase/recombinase
pgaptmp_000243	XEY08601.1	CotH kinase family protein
pgaptmp_000244	XEY08602.1	hypothetical protein
pgaptmp_000245	XEY08603.1	ABC transporter permease
pgaptmp_000246	XEY08604.1	hypothetical protein
pgaptmp_000247	XEY08605.1	IS110 family transposase
pgaptmp_000250	XEY08606.1	IS1182 family transposase
pgaptmp_000251	XEY08607.1	IS1182 family transposase
pgaptmp_000252	XEY08608.1	competence/damage-inducible protein A
pgaptmp_000253	XEY08609.1	LacI family DNA-binding transcriptional regulator
pgaptmp_000254	XEY08610.1	D-alanine--D-alanine ligase
pgaptmp_000255	XEY08611.1	M48 family metalloprotease
pgaptmp_000256	XEY08612.1	metal-dependent hydrolase
pgaptmp_000257	XEY08613.1	hypothetical protein
pgaptmp_000258	XEY08614.1	glycogen/starch/alpha-glucan phosphorylase
pgaptmp_000259	XEY08615.1	peroxiredoxin
pgaptmp_000260	XEY08616.1	phosphoenolpyruvate carboxykinase (ATP)
pgaptmp_000261	XEY08617.1	MarR family transcriptional regulator
pgaptmp_000262	XEY08618.1	NAD-dependent epimerase/dehydratase family protein
pgaptmp_000263	XEY08619.1	translation initiation factor IF-2
pgaptmp_000264	XEY09407.1	PAS domain-containing sensor histidine kinase
pgaptmp_000265	XEY08620.1	response regulator transcription factor
pgaptmp_000266	XEY08621.1	phosphate signaling complex protein PhoU
pgaptmp_000267	XEY08622.1	phosphate ABC transporter ATP-binding protein PstB
pgaptmp_000268	XEY08623.1	phosphate ABC transporter permease PstA
pgaptmp_000269	XEY08624.1	ABC transporter permease subunit
pgaptmp_000270	XEY08625.1	phosphate ABC transporter substrate-binding protein
pgaptmp_000271	XEY08626.1	type I pullulanase
pgaptmp_000272	XEY08627.1	response regulator
pgaptmp_000273	XEY08628.1	isoleucine--tRNA ligase
pgaptmp_000274	XEY08629.1	hypothetical protein
pgaptmp_000275	XEY08630.1	histidine triad nucleotide-binding protein
pgaptmp_000276	XEY08631.1	tetratricopeptide repeat protein
pgaptmp_000277	XEY08632.1	IS110 family transposase
pgaptmp_000278	XEY08633.1	hypothetical protein
pgaptmp_000279	XEY08634.1	DUF5685 family protein
pgaptmp_000280	XEY08635.1	J domain-containing protein
pgaptmp_000281	XEY08636.1	hypothetical protein
pgaptmp_000282	XEY08637.1	MFS transporter
pgaptmp_000283	XEY08638.1	glucodextranase DOMON-like domain-containing protein
pgaptmp_000284	XEY08639.1	hypothetical protein
pgaptmp_000285	XEY08640.1	hypothetical protein
pgaptmp_000286	XEY08641.1	LacI family DNA-binding transcriptional regulator
pgaptmp_000287	XEY08642.1	extracellular solute-binding protein
pgaptmp_000288	XEY09408.1	sugar ABC transporter permease
pgaptmp_000289	XEY08643.1	carbohydrate ABC transporter permease
pgaptmp_000290	XEY08644.1	glycosidase
pgaptmp_000291	XEY08645.1	PfkB family carbohydrate kinase
pgaptmp_000292	XEY08646.1	sensor domain-containing diguanylate cyclase
pgaptmp_000293	XEY08647.1	heavy metal translocating P-type ATPase
pgaptmp_000294	XEY08648.1	heavy-metal-associated domain-containing protein
pgaptmp_000295	XEY08649.1	pyridoxamine 5'-phosphate oxidase family protein
pgaptmp_000296	XEY08650.1	hypothetical protein
pgaptmp_000297	XEY08651.1	iron-containing alcohol dehydrogenase
pgaptmp_000298	XEY08652.1	MFS transporter
pgaptmp_000299	XEY08653.1	6-phosphofructokinase
pgaptmp_000300	XEY08654.1	sodium-translocating pyrophosphatase
pgaptmp_000301	XEY08655.1	protein translocase subunit SecF
pgaptmp_000302	XEY08656.1	protein translocase subunit SecD
pgaptmp_000303	XEY09409.1	preprotein translocase subunit YajC
pgaptmp_000304	XEY08657.1	bifunctional 5, 10-methylenetetrahydrofolate dehydrogenase/5, 10-methenyltetrahydrofolate cyclohydrolase
pgaptmp_000305	XEY08658.1	hypothetical protein
pgaptmp_000306	XEY09410.1	FAD-dependent thymidylate synthase
pgaptmp_000307	XEY08659.1	ribonuclease HII
pgaptmp_000308	XEY08660.1	DUF3242 domain-containing protein
pgaptmp_000309	XEY08661.1	acetyltransferase
pgaptmp_000310	XEY08662.1	TIGR00153 family protein
pgaptmp_000311	XEY08663.1	16S rRNA (guanine(966)-N(2))-methyltransferase RsmD
pgaptmp_000312	XEY09411.1	16S rRNA (cytidine(1402)-2'-O)-methyltransferase
pgaptmp_000313	XEY08664.1	lipoate--protein ligase family protein
pgaptmp_000314	XEY08665.1	queuosine precursor transporter
pgaptmp_000315	XEY08666.1	adenosylmethionine decarboxylase
pgaptmp_000316	XEY08667.1	polyamine aminopropyltransferase
pgaptmp_000317	XEY08668.1	XRE family transcriptional regulator
pgaptmp_000318	Pseudogene	IS1182 family transposase
pgaptmp_000319	XEY08669.1	hypothetical protein
pgaptmp_000320	XEY08670.1	aspartate dehydrogenase
pgaptmp_000321	XEY08671.1	quinolinate synthase NadA
pgaptmp_000322	XEY08672.1	carboxylating nicotinate-nucleotide diphosphorylase
pgaptmp_000323	XEY08673.1	diphthine--ammonia ligase
pgaptmp_000324	XEY08674.1	site-specific DNA-methyltransferase
pgaptmp_000325	XEY08675.1	hypothetical protein
pgaptmp_000326	XEY08676.1	NUDIX domain-containing protein
pgaptmp_000327	XEY08677.1	hypothetical protein
pgaptmp_000328	XEY08678.1	PD-(D/E)XK nuclease family protein
pgaptmp_000329	XEY08679.1	UvrD-helicase domain-containing protein
pgaptmp_000330	XEY08680.1	aldo/keto reductase
pgaptmp_000331	XEY08681.1	DDE-type integrase/transposase/recombinase
pgaptmp_000332	XEY08682.1	DDE-type integrase/transposase/recombinase
pgaptmp_000333	XEY09323.1	CPBP family intramembrane metalloprotease
pgaptmp_000334	XEY08683.1	bifunctional phosphoribosyl-AMP cyclohydrolase/phosphoribosyl-ATP diphosphatase HisIE
pgaptmp_000335	XEY08684.1	imidazole glycerol phosphate synthase subunit HisF
pgaptmp_000336	XEY08685.1	HisA/HisF-related TIM barrel protein
pgaptmp_000337	XEY08686.1	imidazole glycerol phosphate synthase subunit HisH
pgaptmp_000338	XEY08687.1	imidazoleglycerol-phosphate dehydratase HisB
pgaptmp_000339	XEY08688.1	histidinol-phosphate transaminase
pgaptmp_000340	XEY08689.1	histidinol dehydrogenase
pgaptmp_000341	XEY08690.1	ATP phosphoribosyltransferase
pgaptmp_000342	XEY08691.1	ATP phosphoribosyltransferase regulatory subunit
pgaptmp_000343	XEY08692.1	hypothetical protein
pgaptmp_000344	XEY08693.1	IS1182 family transposase
pgaptmp_000346	XEY08694.1	DUF429 domain-containing protein
pgaptmp_000347	XEY08695.1	tryptophan synthase subunit alpha
pgaptmp_000348	XEY08696.1	tryptophan synthase subunit beta
pgaptmp_000349	XEY08697.1	phosphoribosylanthranilate isomerase
pgaptmp_000350	XEY08698.1	indole-3-glycerol-phosphate synthase
pgaptmp_000351	XEY08699.1	anthranilate phosphoribosyltransferase
pgaptmp_000352	XEY08700.1	aminodeoxychorismate/anthranilate synthase component II
pgaptmp_000353	XEY08701.1	anthranilate synthase component I family protein
pgaptmp_000354	XEY08702.1	prephenate dehydrogenase/arogenate dehydrogenase family protein
pgaptmp_000355	XEY08703.1	prephenate dehydratase
pgaptmp_000356	XEY08704.1	chorismate synthase
pgaptmp_000357	XEY08705.1	3-phosphoshikimate 1-carboxyvinyltransferase
pgaptmp_000358	XEY08706.1	shikimate kinase
pgaptmp_000359	XEY08707.1	type I 3-dehydroquinate dehydratase
pgaptmp_000360	XEY08708.1	3-dehydroquinate synthase
pgaptmp_000361	XEY08709.1	3-deoxy-7-phosphoheptulonate synthase
pgaptmp_000362	XEY08710.1	AAA family ATPase
pgaptmp_000363	XEY08711.1	efflux RND transporter permease subunit
pgaptmp_000364	XEY08712.1	outer membrane lipoprotein-sorting protein
pgaptmp_000365	XEY08713.1	hypothetical protein
pgaptmp_000366	XEY08714.1	polyhydroxyalkanoate synthesis regulator DNA-binding domain-containing protein
pgaptmp_000367	XEY08715.1	peroxiredoxin
pgaptmp_000368	XEY08716.1	phosphoenolpyruvate carboxykinase (ATP)
pgaptmp_000369	XEY08717.1	MarR family transcriptional regulator
pgaptmp_000370	XEY08718.1	NAD-dependent epimerase/dehydratase family protein
pgaptmp_000371	XEY08719.1	translation initiation factor IF-2
pgaptmp_000372	XEY08720.1	hypothetical protein
pgaptmp_000373	XEY08721.1	hypothetical protein
pgaptmp_000374	XEY08722.1	hypothetical protein
pgaptmp_000375	XEY08723.1	deoxyribodipyrimidine photo-lyase
pgaptmp_000376	XEY08724.1	AAA-like domain-containing protein
pgaptmp_000381	XEY08725.1	IS110 family transposase
pgaptmp_000383	XEY08726.1	DUF429 domain-containing protein
pgaptmp_000384	XEY08727.1	DUF123 domain-containing protein
pgaptmp_000385	XEY08728.1	deoxyribodipyrimidine photo-lyase
pgaptmp_000386	XEY08729.1	lysine exporter LysO family protein
pgaptmp_000387	XEY08730.1	LysO family transporter
pgaptmp_000388	XEY08731.1	asparagine--tRNA ligase
pgaptmp_000389	XEY08732.1	NlpC/P60 family protein
pgaptmp_000390	XEY08733.1	hypothetical protein
pgaptmp_000391	XEY08734.1	IS110 family transposase
pgaptmp_000392	XEY08735.1	class II fructose-bisphosphatase
pgaptmp_000393	XEY08736.1	glycosyl hydrolase family 65 protein
pgaptmp_000394	XEY08737.1	beta-phosphoglucomutase
pgaptmp_000395	XEY08738.1	carbohydrate ABC transporter permease
pgaptmp_000396	XEY08739.1	sugar ABC transporter permease
pgaptmp_000397	XEY08740.1	ABC transporter substrate-binding protein
pgaptmp_000398	XEY08741.1	LacI family DNA-binding transcriptional regulator
pgaptmp_000399	XEY08742.1	GNAT family N-acetyltransferase
pgaptmp_000400	XEY08743.1	ribosome biogenesis GTPase YqeH
pgaptmp_000401	XEY08744.1	phosphate propanoyltransferase
pgaptmp_000402	XEY08745.1	hypothetical protein
pgaptmp_000403	XEY08746.1	HD-GYP domain-containing protein
pgaptmp_000404	XEY08747.1	DNA polymerase III subunit beta
pgaptmp_000405	XEY08748.1	prepilin-type N-terminal cleavage/methylation domain-containing protein
pgaptmp_000406	XEY08749.1	ABC transporter ATP-binding protein
pgaptmp_000407	XEY08750.1	GNAT family protein
pgaptmp_000408	XEY08751.1	zinc metallopeptidase
pgaptmp_000409	XEY08752.1	DUF2520 domain-containing protein
pgaptmp_000410	XEY08753.1	methylmalonyl Co-A mutase-associated GTPase MeaB
pgaptmp_000411	XEY08754.1	cobalamin B12-binding domain-containing protein
pgaptmp_000412	XEY08755.1	hypothetical protein
pgaptmp_000413	XEY08756.1	helix-turn-helix domain-containing protein
pgaptmp_000414	XEY08757.1	hypothetical protein
pgaptmp_000415	XEY08758.1	hypothetical protein
pgaptmp_000416	XEY08759.1	hypothetical protein
pgaptmp_000417	XEY08760.1	hypothetical protein
pgaptmp_000418	XEY08761.1	hypothetical protein
pgaptmp_000419	XEY08762.1	hypothetical protein
pgaptmp_000420	XEY08763.1	biotin/lipoyl-binding protein
pgaptmp_000421	XEY08764.1	OadG family protein
pgaptmp_000422	XEY08765.1	carboxyl transferase domain-containing protein
pgaptmp_000423	XEY08766.1	methylmalonyl-CoA epimerase
pgaptmp_000424	XEY08767.1	cyclic nucleotide-binding domain-containing protein
pgaptmp_000425	XEY08768.1	Crp/Fnr family transcriptional regulator
pgaptmp_000426	XEY08769.1	preprotein translocase subunit SecA
pgaptmp_000427	XEY08770.1	2-oxoacid:acceptor oxidoreductase subunit alpha
pgaptmp_000428	XEY08771.1	4Fe-4S binding protein
pgaptmp_000429	XEY08772.1	sodium ion-translocating decarboxylase subunit beta
pgaptmp_000430	XEY08773.1	beta-aspartyl-peptidase
pgaptmp_000431	XEY08774.1	hypothetical protein
pgaptmp_000432	XEY08775.1	glycine C-acetyltransferase
pgaptmp_000433	XEY08776.1	L-threonine 3-dehydrogenase
pgaptmp_000434	XEY08777.1	Crp/Fnr family transcriptional regulator
pgaptmp_000435	XEY08778.1	hydroxylamine reductase
pgaptmp_000436	XEY08779.1	PQQ-binding-like beta-propeller repeat protein
pgaptmp_000437	XEY08780.1	HTH domain-containing protein
pgaptmp_000438	XEY08781.1	DUF523 and DUF1722 domain-containing protein
pgaptmp_000439	XEY08782.1	alpha/beta hydrolase fold domain-containing protein
pgaptmp_000440	XEY08783.1	D-alanyl-D-alanine carboxypeptidase
pgaptmp_000441	XEY08784.1	biotin--[acetyl-CoA-carboxylase] ligase
pgaptmp_000442	XEY09324.1	murein biosynthesis integral membrane protein MurJ
pgaptmp_000443	XEY09325.1	ribonuclease Y
pgaptmp_000444	XEY08785.1	regulatory protein RecX
pgaptmp_000445	XEY08786.1	recombinase RecA
pgaptmp_000446	XEY08787.1	RNA 2', 3'-cyclic phosphodiesterase
pgaptmp_000447	XEY08788.1	CDP-diacylglycerol--glycerol-3-phosphate 3-phosphatidyltransferase
pgaptmp_000448	XEY08789.1	30S ribosomal protein S12 methylthiotransferase RimO
pgaptmp_000449	XEY08790.1	DUF4416 family protein
pgaptmp_000450	XEY08791.1	hypothetical protein
pgaptmp_000451	XEY08792.1	Na+/H+ antiporter NhaC family protein
pgaptmp_000452	XEY08793.1	Mut7-C RNAse domain-containing protein
pgaptmp_000453	XEY08794.1	adenylosuccinate synthase
pgaptmp_000454	XEY08795.1	acylphosphatase
pgaptmp_000455	XEY09326.1	aspartate kinase
pgaptmp_000456	XEY08796.1	homocysteine biosynthesis protein
pgaptmp_000457	XEY08797.1	UPF0280 family protein
pgaptmp_000458	XEY08798.1	methylenetetrahydrofolate reductase
pgaptmp_000459	XEY08799.1	L-serine ammonia-lyase- iron-sulfur-dependent- subunit alpha
pgaptmp_000460	XEY08800.1	ATP-binding protein
pgaptmp_000461	XEY08801.1	sodium ion-translocating decarboxylase subunit beta
pgaptmp_000462	XEY08802.1	hypothetical protein
pgaptmp_000463	XEY08803.1	GGDEF domain-containing protein
pgaptmp_000464	XEY08804.1	class I SAM-dependent methyltransferase
pgaptmp_000465	XEY08805.1	ABC transporter ATP-binding protein
pgaptmp_000466	XEY08806.1	type II secretion system F family protein
pgaptmp_000467	XEY08807.1	prepilin-type N-terminal cleavage/methylation domain-containing protein
pgaptmp_000468	XEY08808.1	hypothetical protein
pgaptmp_000469	XEY08809.1	hypothetical protein
pgaptmp_000470	XEY08810.1	hypothetical protein
pgaptmp_000471	XEY08811.1	hypothetical protein
pgaptmp_000472	XEY08812.1	type II and III secretion system protein
pgaptmp_000473	XEY08813.1	AmmeMemoRadiSam system protein B
pgaptmp_000474	XEY08814.1	MscL family protein
pgaptmp_000475	XEY08815.1	SUF system NifU family Fe-S cluster assembly protein
pgaptmp_000476	XEY08816.1	SufS family cysteine desulfurase
pgaptmp_000477	XEY08817.1	SufD family Fe-S cluster assembly protein
pgaptmp_000478	XEY08818.1	Fe-S cluster assembly protein SufB
pgaptmp_000479	XEY09327.1	Fe-S cluster assembly ATPase SufC
pgaptmp_000480	XEY08819.1	ECF transporter S component
pgaptmp_000481	XEY08820.1	energy-coupling factor transporter transmembrane component T
pgaptmp_000482	XEY08821.1	ABC transporter ATP-binding protein
pgaptmp_000483	XEY08822.1	ABC transporter ATP-binding protein
pgaptmp_000484	XEY08823.1	M48 family metallopeptidase
pgaptmp_000485	XEY08824.1	thermonuclease family protein
pgaptmp_000486	XEY08825.1	DUF3798 domain-containing protein
pgaptmp_000487	XEY08826.1	sugar ABC transporter ATP-binding protein
pgaptmp_000488	XEY08827.1	ABC transporter permease
pgaptmp_000489	XEY08828.1	ABC transporter permease
pgaptmp_000490	XEY08829.1	hypothetical protein
pgaptmp_000491	XEY08830.1	alpha/beta hydrolase
pgaptmp_000492	XEY08831.1	hypothetical protein
pgaptmp_000493	XEY08832.1	hypothetical protein
pgaptmp_000494	XEY08833.1	extracellular solute-binding protein
pgaptmp_000495	XEY08834.1	nicotinate-nucleotide--dimethylbenzimidazole phosphoribosyltransferase
pgaptmp_000496	XEY08835.1	bifunctional adenosylcobinamide kinase/adenosylcobinamide-phosphate guanylyltransferase
pgaptmp_000497	XEY08836.1	cobamide remodeling phosphodiesterase CbiR
pgaptmp_000498	XEY08837.1	adenosylcobinamide-GDP ribazoletransferase
pgaptmp_000499	XEY08838.1	cobyric acid synthase
pgaptmp_000500	XEY08839.1	adenosylcobinamide-phosphate synthase CbiB
pgaptmp_000501	XEY08840.1	aminotransferase class I/II-fold pyridoxal phosphate-dependent enzyme
pgaptmp_000502	XEY08841.1	cob(I)yrinic acid a, c-diamide adenosyltransferase
pgaptmp_000503	XEY08842.1	hypothetical protein
pgaptmp_000504	XEY08843.1	DNA adenine methylase
pgaptmp_000505	XEY08844.1	type II restriction endonuclease
pgaptmp_000506	XEY08845.1	DNA methyltransferase
pgaptmp_000507	XEY08846.1	HEAT repeat domain-containing protein
pgaptmp_000508	Pseudogene	glycogen/starch/alpha-glucan phosphorylase
pgaptmp_000509	XEY08847.1	hypothetical protein
pgaptmp_000510	XEY08848.1	CPBP family intramembrane metalloprotease
pgaptmp_000511	Pseudogene	IS481 family transposase
pgaptmp_000512	XEY08849.1	DUF2828 family protein
pgaptmp_000513	XEY08850.1	hypothetical protein
pgaptmp_000514	XEY08851.1	IS110 family transposase
pgaptmp_000515	XEY08852.1	glucodextranase DOMON-like domain-containing protein
pgaptmp_000516	XEY08853.1	pitrilysin family protein
pgaptmp_000517	XEY08854.1	DDE-type integrase/transposase/recombinase
pgaptmp_000519	XEY08855.1	GGDEF domain-containing protein
pgaptmp_000520	XEY08856.1	protease complex subunit PrcB family protein
pgaptmp_000521	XEY08857.1	pseudouridine-5'-phosphate glycosidase
pgaptmp_000522	XEY08858.1	RNA polymerase subunit sigma-54
pgaptmp_000523	XEY08859.1	phosphodiesterase
pgaptmp_000524	XEY08860.1	YigZ family protein
pgaptmp_000525	XEY08861.1	pyridoxal phosphate-dependent aminotransferase
pgaptmp_000526	XEY08862.1	hypothetical protein
pgaptmp_000527	XEY08863.1	glycosyl hydrolase 108 family protein
pgaptmp_000528	XEY08864.1	molecular chaperone DnaK
pgaptmp_000529	XEY08865.1	SAVED domain-containing protein
pgaptmp_000530	XEY08866.1	type I-B CRISPR-associated endonuclease Cas1b
pgaptmp_000531	XEY08867.1	type III-A CRISPR-associated protein Cas10/Csm1
pgaptmp_000532	XEY08868.1	type III-A CRISPR-associated protein Csm2
pgaptmp_000533	XEY08869.1	type III-A CRISPR-associated RAMP protein Csm3
pgaptmp_000534	XEY08870.1	type III-A CRISPR-associated RAMP protein Csm4
pgaptmp_000535	XEY08871.1	type III-A CRISPR-associated RAMP protein Csm5
pgaptmp_000536	XEY08872.1	hypothetical protein
pgaptmp_000537	XEY09328.1	CRISPR-associated endoribonuclease Cas6
pgaptmp_000538	XEY08873.1	hypothetical protein
pgaptmp_000539	XEY08874.1	CRISPR-associated endonuclease Cas2
pgaptmp_000540	XEY08875.1	CRISPR-associated endonuclease Cas2
pgaptmp_000541	XEY08876.1	hypothetical protein
pgaptmp_000542	XEY08877.1	hypothetical protein
pgaptmp_000543	XEY08878.1	hypothetical protein
pgaptmp_000544	XEY08879.1	TM1812 family CRISPR-associated protein
pgaptmp_000545	XEY08880.1	hypothetical protein
pgaptmp_000546	XEY08881.1	hypothetical protein
pgaptmp_000547	XEY08882.1	hypothetical protein
pgaptmp_000548	XEY08883.1	type III-B CRISPR module RAMP protein Cmr1
pgaptmp_000549	XEY08884.1	type III-B CRISPR-associated protein Cas10/Cmr2
pgaptmp_000550	XEY08885.1	type III-B CRISPR module-associated protein Cmr3
pgaptmp_000551	XEY08886.1	type III-B CRISPR module RAMP protein Cmr4
pgaptmp_000552	XEY08887.1	type III-B CRISPR module-associated protein Cmr5
pgaptmp_000553	XEY08888.1	type III-B CRISPR module RAMP protein Cmr6
pgaptmp_000554	XEY08889.1	IS3 family transposase
pgaptmp_000555	XEY08890.1	DNA replication and repair protein RecF
pgaptmp_000556	XEY08891.1	reverse gyrase
pgaptmp_000557	XEY08892.1	M15 family metallopeptidase
pgaptmp_000558	XEY08893.1	S9 family peptidase
pgaptmp_000559	XEY08894.1	helix-turn-helix transcriptional regulator
pgaptmp_000560	XEY08895.1	ATP-binding protein
pgaptmp_000561	XEY08896.1	M15 family metallopeptidase
pgaptmp_000562	XEY08897.1	tryptophan--tRNA ligase
pgaptmp_000563	XEY08898.1	mechanosensitive ion channel
pgaptmp_000564	XEY08899.1	translation elongation factor 4
pgaptmp_000565	XEY08900.1	M3 family oligoendopeptidase
pgaptmp_000566	XEY08901.1	acyl carrier protein
pgaptmp_000567	XEY08902.1	class I mannose-6-phosphate isomerase
pgaptmp_000568	XEY08903.1	FapA family protein
pgaptmp_000569	XEY08904.1	aspartate 1-decarboxylase
pgaptmp_000570	XEY08905.1	ATP-binding protein
pgaptmp_000571	XEY08906.1	Mut7-C RNAse domain-containing protein
pgaptmp_000572	XEY08907.1	NAD(+) synthase
pgaptmp_000573	XEY08908.1	hypothetical protein
pgaptmp_000574	XEY08909.1	dephospho-CoA kinase
pgaptmp_000575	XEY08910.1	hypothetical protein
pgaptmp_000576	XEY08911.1	glucose-6-phosphate isomerase
pgaptmp_000577	XEY08912.1	adenine phosphoribosyltransferase
pgaptmp_000578	XEY08913.1	inorganic phosphate transporter
pgaptmp_000580	XEY08914.1	DUF1292 domain-containing protein
pgaptmp_000581	XEY08915.1	MoxR family ATPase
pgaptmp_000582	XEY08916.1	SMC-Scp complex subunit ScpB
pgaptmp_000583	XEY08917.1	ScpA family protein
pgaptmp_000584	XEY08918.1	CBS domain-containing protein
pgaptmp_000585	XEY08919.1	hypothetical protein
pgaptmp_000586	XEY08920.1	bifunctional phosphopantothenoylcysteine decarboxylase/phosphopantothenate--cysteine ligase CoaBC
pgaptmp_000587	XEY08921.1	ABC transporter substrate-binding protein
pgaptmp_000588	XEY08922.1	ABC transporter substrate-binding protein
pgaptmp_000589	XEY09329.1	branched-chain amino acid ABC transporter permease
pgaptmp_000590	XEY08923.1	branched-chain amino acid ABC transporter permease
pgaptmp_000591	XEY08924.1	ABC transporter ATP-binding protein
pgaptmp_000592	XEY08925.1	ABC transporter ATP-binding protein
pgaptmp_000593	XEY08926.1	4Fe-4S cluster-binding domain-containing protein
pgaptmp_000594	XEY08927.1	anaerobic ribonucleoside-triphosphate reductase
pgaptmp_000595	XEY08928.1	DNA mismatch repair protein MutS
pgaptmp_000596	XEY08929.1	tRNA (adenosine(37)-N6)-threonylcarbamoyltransferase complex dimerization subunit type 1 TsaB
pgaptmp_000597	XEY08930.1	GntP family permease
pgaptmp_000598	XEY08931.1	glycerate kinase
pgaptmp_000599	XEY08932.1	cupin domain-containing protein
pgaptmp_000600	XEY08933.1	DUF438 domain-containing protein
pgaptmp_000601	XEY08934.1	hypothetical protein
pgaptmp_000602	XEY08935.1	hypothetical protein
pgaptmp_000603	XEY08936.1	UDP-glucose 4-epimerase GalE
pgaptmp_000604	XEY08937.1	AAA family ATPase
pgaptmp_000605	XEY08938.1	metallophosphoesterase
pgaptmp_000606	XEY08939.1	hypothetical protein
pgaptmp_000607	XEY08940.1	IMP cyclohydrolase
pgaptmp_000608	XEY08941.1	methyl-accepting chemotaxis protein
pgaptmp_000609	XEY08942.1	SDR family oxidoreductase
pgaptmp_000610	XEY08943.1	peptidylprolyl isomerase
pgaptmp_000611	XEY08944.1	peptidyl-prolyl cis-trans isomerase
pgaptmp_000612	XEY08945.1	lysine--tRNA ligase
pgaptmp_000613	XEY08946.1	transcription elongation factor GreA
pgaptmp_000614	XEY08947.1	transcriptional regulator NrdR
pgaptmp_000615	XEY08948.1	DNA-binding protein WhiA
pgaptmp_000616	XEY08949.1	YvcK family protein
pgaptmp_000617	XEY08950.1	RNase adapter RapZ
pgaptmp_000618	XEY08951.1	glutamate racemase
pgaptmp_000619	XEY08952.1	cell division protein ZapA
pgaptmp_000620	XEY08953.1	hypothetical protein
pgaptmp_000621	XEY08954.1	site-2 protease family protein
pgaptmp_000622	XEY08955.1	radical SAM protein
pgaptmp_000623	XEY08956.1	type III pantothenate kinase
pgaptmp_000624	XEY08957.1	HD domain-containing protein
pgaptmp_000625	XEY08958.1	ABC transporter substrate-binding protein
pgaptmp_000626	XEY08959.1	ABC transporter permease
pgaptmp_000627	XEY08960.1	ABC transporter permease
pgaptmp_000628	XEY08961.1	ABC transporter ATP-binding protein
pgaptmp_000629	XEY08962.1	ABC transporter ATP-binding protein
pgaptmp_000630	XEY08963.1	alpha-amylase family glycosyl hydrolase
pgaptmp_000631	XEY08964.1	hypothetical protein
pgaptmp_000632	XEY09330.1	hypothetical protein
pgaptmp_000633	XEY08965.1	hypothetical protein
pgaptmp_000634	XEY08966.1	glycoside hydrolase family 13
pgaptmp_000635	XEY08967.1	6-phosphofructokinase
pgaptmp_000636	XEY08968.1	hypothetical protein
pgaptmp_000637	XEY08969.1	hypothetical protein
pgaptmp_000638	XEY08970.1	DUF2922 domain-containing protein
pgaptmp_000639	XEY08971.1	hypothetical protein
pgaptmp_000640	XEY08972.1	HAD family hydrolase
pgaptmp_000641	XEY08973.1	MATE family efflux transporter
pgaptmp_000644	XEY08974.1	cyclodeaminase/cyclohydrolase family protein
pgaptmp_000645	XEY08975.1	tRNA guanosine(34) transglycosylase Tgt
pgaptmp_000646	XEY08976.1	hypothetical protein
pgaptmp_000647	XEY08977.1	bifunctional pyr operon transcriptional regulator/uracil phosphoribosyltransferase PyrR
pgaptmp_000648	XEY08978.1	TIGR00266 family protein
pgaptmp_000649	XEY08979.1	phosphoglucosamine mutase
pgaptmp_000650	XEY08980.1	metal-sulfur cluster assembly factor
pgaptmp_000651	XEY08981.1	peptide chain release factor N(5)-glutamine methyltransferase
pgaptmp_000652	XEY08982.1	50S ribosomal protein L9
pgaptmp_000653	XEY08983.1	MBL fold metallo-hydrolase
pgaptmp_000654	XEY08984.1	metallophosphoesterase
pgaptmp_000655	XEY08985.1	CBS domain-containing protein
pgaptmp_000656	XEY08986.1	penicillin-binding transpeptidase domain-containing protein
pgaptmp_000657	XEY08987.1	thioredoxin family protein
pgaptmp_000658	XEY08988.1	ferritin family protein
pgaptmp_000659	XEY08989.1	MFS transporter
pgaptmp_000661	XEY08990.1	alpha-amylase family glycosyl hydrolase
pgaptmp_000662	XEY08991.1	L-lactate dehydrogenase
pgaptmp_000665	XEY08992.1	30S ribosomal protein S12
pgaptmp_000666	XEY08993.1	IS110 family transposase
pgaptmp_000667	XEY08994.1	30S ribosomal protein S7
pgaptmp_000668	XEY08995.1	elongation factor G
pgaptmp_000669	XEY08996.1	elongation factor Tu
pgaptmp_000670	XEY08997.1	30S ribosomal protein S10
pgaptmp_000671	XEY08998.1	50S ribosomal protein L3
pgaptmp_000672	XEY08999.1	50S ribosomal protein L4
pgaptmp_000673	XEY09000.1	50S ribosomal protein L23
pgaptmp_000674	XEY09001.1	50S ribosomal protein L2
pgaptmp_000675	XEY09002.1	30S ribosomal protein S19
pgaptmp_000676	XEY09003.1	50S ribosomal protein L22
pgaptmp_000677	XEY09004.1	30S ribosomal protein S3
pgaptmp_000678	XEY09005.1	50S ribosomal protein L16
pgaptmp_000679	XEY09006.1	50S ribosomal protein L29
pgaptmp_000680	XEY09007.1	30S ribosomal protein S17
pgaptmp_000681	XEY09008.1	50S ribosomal protein L14
pgaptmp_000682	XEY09009.1	50S ribosomal protein L24
pgaptmp_000683	XEY09010.1	50S ribosomal protein L5
pgaptmp_000684	XEY09011.1	type Z 30S ribosomal protein S14
pgaptmp_000685	XEY09012.1	30S ribosomal protein S8
pgaptmp_000686	XEY09013.1	50S ribosomal protein L6
pgaptmp_000687	XEY09014.1	50S ribosomal protein L18
pgaptmp_000688	XEY09015.1	30S ribosomal protein S5
pgaptmp_000689	XEY09016.1	50S ribosomal protein L30
pgaptmp_000690	XEY09017.1	50S ribosomal protein L15
pgaptmp_000691	XEY09018.1	preprotein translocase subunit SecY
pgaptmp_000692	XEY09019.1	adenylate kinase
pgaptmp_000693	XEY09020.1	type I methionyl aminopeptidase
pgaptmp_000694	XEY09331.1	translation initiation factor IF-1
pgaptmp_000695	XEY09021.1	50S ribosomal protein L36
pgaptmp_000696	XEY09022.1	30S ribosomal protein S13
pgaptmp_000697	XEY09023.1	30S ribosomal protein S11
pgaptmp_000698	XEY09024.1	30S ribosomal protein S4
pgaptmp_000699	XEY09025.1	DNA-directed RNA polymerase subunit alpha
pgaptmp_000700	XEY09026.1	50S ribosomal protein L17
pgaptmp_000701	XEY09027.1	trigger factor
pgaptmp_000702	XEY09332.1	ATP-dependent Clp endopeptidase proteolytic subunit ClpP
pgaptmp_000703	XEY09028.1	YebC/PmpR family DNA-binding transcriptional regulator
pgaptmp_000704	XEY09029.1	hypothetical protein
pgaptmp_000705	XEY09030.1	protein-glutamate O-methyltransferase CheR
pgaptmp_000706	Pseudogene	signal peptidase II
pgaptmp_000707	XEY09333.1	RluA family pseudouridine synthase
pgaptmp_000708	XEY09031.1	HD domain-containing protein
pgaptmp_000710	XEY09032.1	hypothetical protein
pgaptmp_000711	XEY09033.1	phosphoribosylformylglycinamidine synthase subunit PurL
pgaptmp_000712	XEY09034.1	phosphoribosylformylglycinamidine synthase subunit PurQ
pgaptmp_000713	XEY09035.1	phosphoribosylformylglycinamidine synthase subunit PurS
pgaptmp_000714	XEY09036.1	phosphoribosylaminoimidazolesuccinocarboxamide synthase
pgaptmp_000715	XEY09037.1	5-(carboxyamino)imidazole ribonucleotide mutase
pgaptmp_000716	XEY09038.1	5-(carboxyamino)imidazole ribonucleotide synthase
pgaptmp_000717	XEY09039.1	solute carrier family 23 protein
pgaptmp_000718	XEY09040.1	ABC transporter ATP-binding protein
pgaptmp_000719	XEY09041.1	transglycosylase SLT domain-containing protein
pgaptmp_000720	XEY09042.1	divergent PAP2 family protein
pgaptmp_000721	XEY09043.1	ATP-binding protein
pgaptmp_000722	XEY09044.1	DUF4940 domain-containing protein
pgaptmp_000723	XEY09045.1	epoxyqueuosine reductase QueH
pgaptmp_000724	XEY09046.1	D-aminoacyl-tRNA deacylase
pgaptmp_000725	XEY09334.1	bifunctional (p)ppGpp synthetase/guanosine-3',5'-bis(diphosphate) 3'-pyrophosphohydrolase
pgaptmp_000726	XEY09047.1	tyrosine-type recombinase/integrase
pgaptmp_000727	XEY09335.1	ribonuclease III
pgaptmp_000728	XEY09048.1	ExsB family protein
pgaptmp_000729	XEY09049.1	formate--tetrahydrofolate ligase
pgaptmp_000730	XEY09050.1	Glu/Leu/Phe/Val dehydrogenase
pgaptmp_000731	XEY09051.1	ABC transporter ATP-binding protein
pgaptmp_000732	XEY09052.1	GGDEF domain-containing protein
pgaptmp_000733	XEY09053.1	S8 family serine peptidase
pgaptmp_000734	XEY09054.1	hypothetical protein
pgaptmp_000735	XEY09055.1	methyl-accepting chemotaxis protein
pgaptmp_000736	XEY09056.1	hypothetical protein
pgaptmp_000737	XEY09057.1	hypothetical protein
pgaptmp_000738	XEY09058.1	hypothetical protein
pgaptmp_000739	XEY09059.1	GGDEF domain-containing protein
pgaptmp_000740	XEY09060.1	HD domain-containing protein
pgaptmp_000741	XEY09061.1	septum site-determining protein MinC
pgaptmp_000742	XEY09062.1	M20/M25/M40 family metallo-hydrolase
pgaptmp_000743	XEY09063.1	M42 family metallopeptidase
pgaptmp_000744	XEY09064.1	carboxypeptidase regulatory-like domain-containing protein
pgaptmp_000745	XEY09065.1	S8 family serine peptidase
pgaptmp_000746	XEY09066.1	carbohydrate kinase family protein
pgaptmp_000747	XEY09067.1	tetratricopeptide repeat protein
pgaptmp_000748	XEY09068.1	hypothetical protein
pgaptmp_000749	XEY09069.1	methionyl-tRNA formyltransferase
pgaptmp_000750	XEY09070.1	FapA family protein
pgaptmp_000751	XEY09071.1	hypothetical protein
pgaptmp_000752	XEY09336.1	prolipoprotein diacylglyceryl transferase
pgaptmp_000753	XEY09072.1	hypothetical protein
pgaptmp_000754	XEY09073.1	winged helix-turn-helix domain-containing protein
pgaptmp_000755	XEY09074.1	methyl-accepting chemotaxis protein
pgaptmp_000756	XEY09075.1	response regulator
pgaptmp_000757	XEY09076.1	chemotaxis protein CheB
pgaptmp_000758	XEY09077.1	response regulator
pgaptmp_000759	XEY09078.1	hypothetical protein
pgaptmp_000760	XEY09079.1	CheR family methyltransferase
pgaptmp_000761	XEY09080.1	TIGR00725 family protein
pgaptmp_000762	XEY09081.1	DMT family transporter
pgaptmp_000763	XEY09082.1	rod shape-determining protein
pgaptmp_000764	XEY09083.1	flagellar hook-basal body protein
pgaptmp_000765	XEY09084.1	flagellar basal-body rod protein FlgG
pgaptmp_000766	XEY09085.1	hypothetical protein
pgaptmp_000767	XEY09086.1	glycerol-3-phosphate 1-O-acyltransferase PlsY
pgaptmp_000768	XEY09087.1	hypothetical protein
pgaptmp_000769	XEY09088.1	tetratricopeptide repeat protein
pgaptmp_000770	XEY09089.1	hypothetical protein
pgaptmp_000771	XEY09090.1	lysophospholipid acyltransferase family protein
pgaptmp_000772	XEY09091.1	bifunctional nuclease family protein
pgaptmp_000773	XEY09092.1	hypothetical protein
pgaptmp_000774	XEY09093.1	hypothetical protein
pgaptmp_000775	XEY09094.1	phenylalanine--tRNA ligase subunit beta
pgaptmp_000776	XEY09095.1	SagB/ThcOx family dehydrogenase
pgaptmp_000777	XEY09096.1	DMT family transporter
pgaptmp_000778	XEY09097.1	hypothetical protein
pgaptmp_000779	XEY09098.1	ABC-F family ATP-binding cassette domain-containing protein
pgaptmp_000780	XEY09099.1	GNAT family protein
pgaptmp_000781	XEY09100.1	deoxyribonuclease IV
pgaptmp_000782	XEY09101.1	SRPBCC domain-containing protein
pgaptmp_000783	XEY09102.1	thiamine diphosphokinase
pgaptmp_000784	XEY09103.1	1-deoxy-D-xylulose-5-phosphate reductoisomerase
pgaptmp_000785	XEY09104.1	site-2 protease family protein
pgaptmp_000786	XEY09337.1	flavodoxin-dependent (E)-4-hydroxy-3-methylbut-2-enyl-diphosphate synthase
pgaptmp_000787	XEY09105.1	5'/3'-nucleotidase SurE
pgaptmp_000788	XEY09106.1	peptide deformylase
pgaptmp_000789	XEY09107.1	hypothetical protein
pgaptmp_000790	XEY09338.1	SIMPL domain-containing protein
pgaptmp_000791	XEY09108.1	phospho-sugar mutase
pgaptmp_000794	XEY09109.1	hypothetical protein
pgaptmp_000795	XEY09110.1	FtsW/RodA/SpoVE family cell cycle protein
pgaptmp_000796	XEY09111.1	TIGR00269 family protein
pgaptmp_000797	XEY09112.1	Do family serine endopeptidase
pgaptmp_000798	XEY09113.1	tetratricopeptide repeat protein
pgaptmp_000799	XEY09114.1	prepilin peptidase
pgaptmp_000800	XEY09115.1	lytic transglycosylase domain-containing protein
pgaptmp_000801	XEY09116.1	NAD(P)H-hydrate dehydratase
pgaptmp_000802	XEY09117.1	hypothetical protein
pgaptmp_000803	XEY09118.1	tRNA (guanosine(46)-N7)-methyltransferase TrmB
pgaptmp_000804	XEY09119.1	NAD(P)H-dependent glycerol-3-phosphate dehydrogenase
pgaptmp_000805	XEY09120.1	nucleoside triphosphate pyrophosphohydrolase
pgaptmp_000806	XEY09121.1	23S rRNA (guanosine(2251)-2'-O)-methyltransferase RlmB
pgaptmp_000807	XEY09122.1	hypothetical protein
pgaptmp_000808	XEY09123.1	RNA methyltransferase
pgaptmp_000809	XEY09124.1	ATP-dependent DNA helicase RecG
pgaptmp_000810	XEY09125.1	glycine cleavage system protein GcvH
pgaptmp_000811	XEY09126.1	hypothetical protein
pgaptmp_000812	XEY09127.1	pyruvate kinase
pgaptmp_000813	XEY09128.1	50S ribosomal protein L28
pgaptmp_000814	XEY09129.1	hypothetical protein
pgaptmp_000815	XEY09130.1	alanine racemase
pgaptmp_000816	XEY09131.1	HD domain-containing protein
pgaptmp_000817	XEY09132.1	type I DNA topoisomerase
pgaptmp_000818	XEY09133.1	metallophosphoesterase family protein
pgaptmp_000819	XEY09134.1	DUF368 domain-containing protein
pgaptmp_000820	XEY09135.1	phenylalanine--tRNA ligase subunit alpha
pgaptmp_000821	XEY09136.1	tRNA pseudouridine(55) synthase TruB
pgaptmp_000822	XEY09137.1	DUF933 domain-containing protein
pgaptmp_000823	XEY09138.1	DUF370 domain-containing protein
pgaptmp_000824	XEY09339.1	TIGR04013 family B12-binding domain/radical SAM domain-containing protein
pgaptmp_000825	XEY09139.1	hypothetical protein
pgaptmp_000826	XEY09140.1	TrpB-like pyridoxal phosphate-dependent enzyme
pgaptmp_000827	XEY09141.1	ABC transporter substrate-binding protein
pgaptmp_000828	XEY09142.1	stage V sporulation protein S
pgaptmp_000834	XEY09143.1	cupin domain-containing protein
pgaptmp_000835	XEY09144.1	RNA-binding cell elongation regulator Jag/EloR
pgaptmp_000836	XEY09145.1	membrane protein insertase YidC
pgaptmp_000837	XEY09146.1	membrane protein insertion efficiency factor YidD
pgaptmp_000838	XEY09147.1	ribonuclease P protein component
pgaptmp_000839	XEY09148.1	50S ribosomal protein L34
pgaptmp_000843	XEY09149.1	VIT1/CCC1 transporter family protein
pgaptmp_000844	XEY09150.1	TSUP family transporter
pgaptmp_000845	XEY09151.1	GNAT family N-acetyltransferase
pgaptmp_000846	XEY09152.1	extracellular solute-binding protein
pgaptmp_000847	XEY09153.1	sugar ABC transporter permease
pgaptmp_000848	XEY09154.1	carbohydrate ABC transporter permease
pgaptmp_000849	XEY09155.1	glycoside-pentoside-hexuronide (GPH):cation symporter
pgaptmp_000850	XEY09156.1	DMT family transporter
pgaptmp_000851	XEY09157.1	iron-containing alcohol dehydrogenase family protein
pgaptmp_000852	XEY09158.1	transketolase
pgaptmp_000853	XEY09159.1	transketolase family protein
pgaptmp_000854	XEY09160.1	alpha-glucosidase
pgaptmp_000855	XEY09161.1	hypothetical protein
pgaptmp_000856	XEY09162.1	RpiB/LacA/LacB family sugar-phosphate isomerase
pgaptmp_000857	XEY09163.1	LacI family DNA-binding transcriptional regulator
pgaptmp_000858	XEY09164.1	dipeptidase PepV
pgaptmp_000859	XEY09165.1	hypothetical protein
pgaptmp_000860	XEY09166.1	alpha/beta hydrolase
pgaptmp_000861	XEY09167.1	alpha/beta hydrolase
pgaptmp_000862	XEY09168.1	alpha/beta hydrolase
pgaptmp_000863	XEY09169.1	carbohydrate ABC transporter permease
pgaptmp_000864	XEY09170.1	sugar ABC transporter permease
pgaptmp_000865	XEY09171.1	sugar ABC transporter substrate-binding protein
pgaptmp_000866	XEY09172.1	C40 family peptidase
pgaptmp_000867	XEY09173.1	hypothetical protein
pgaptmp_000868	XEY09174.1	hypothetical protein
pgaptmp_000869	XEY09175.1	AEC family transporter
pgaptmp_000870	XEY09176.1	glycine--tRNA ligase subunit alpha
pgaptmp_000871	XEY09177.1	glycine--tRNA ligase subunit beta
pgaptmp_000872	XEY09178.1	hypothetical protein
pgaptmp_000873	XEY09179.1	basic amino acid ABC transporter substrate-binding protein
pgaptmp_000874	XEY09180.1	amino acid ABC transporter permease
pgaptmp_000875	XEY09340.1	amino acid ABC transporter ATP-binding protein
pgaptmp_000876	XEY09181.1	DUF4912 domain-containing protein
pgaptmp_000877	XEY09182.1	DUF1957 domain-containing protein
pgaptmp_000878	XEY09183.1	2-oxoacid:acceptor oxidoreductase family protein
pgaptmp_000879	XEY09184.1	4Fe-4S binding protein
pgaptmp_000880	XEY09185.1	IS110 family transposase
pgaptmp_000881	XEY09186.1	pyruvate synthase subunit PorA
pgaptmp_000882	XEY09187.1	thiamine pyrophosphate-dependent enzyme
pgaptmp_000883	XEY09188.1	ClC family H(+)/Cl(-) exchange transporter
pgaptmp_000884	XEY09189.1	radical SAM protein
pgaptmp_000885	XEY09190.1	aldo/keto reductase
pgaptmp_000891	XEY09191.1	Fur family transcriptional regulator
pgaptmp_000892	XEY09192.1	metal ABC transporter substrate-binding protein
pgaptmp_000893	XEY09193.1	metal ABC transporter ATP-binding protein
pgaptmp_000894	XEY09194.1	metal ABC transporter permease
pgaptmp_000895	XEY09195.1	alpha/beta fold hydrolase
pgaptmp_000896	XEY09196.1	thioredoxin family protein
pgaptmp_000897	XEY09197.1	thioredoxin-disulfide reductase
pgaptmp_000898	XEY09198.1	glutaredoxin family protein
pgaptmp_000899	XEY09199.1	thioredoxin fold domain-containing protein
pgaptmp_000900	XEY09200.1	cytochrome c biogenesis CcdA family protein
pgaptmp_000901	XEY09201.1	OsmC family protein
pgaptmp_000904	XEY09202.1	50S ribosomal protein L33
pgaptmp_000906	XEY09203.1	preprotein translocase subunit SecE
pgaptmp_000907	XEY09204.1	transcription termination/antitermination protein NusG
pgaptmp_000908	XEY09205.1	50S ribosomal protein L11
pgaptmp_000909	XEY09206.1	50S ribosomal protein L1
pgaptmp_000910	XEY09207.1	IS110 family transposase
pgaptmp_000911	XEY09208.1	hypothetical protein
pgaptmp_000912	XEY09209.1	ATP-dependent Clp protease proteolytic subunit
pgaptmp_000913	XEY09210.1	DUF3783 domain-containing protein
pgaptmp_000914	XEY09211.1	S8 family peptidase
pgaptmp_000915	XEY09212.1	FGGY-family carbohydrate kinase
pgaptmp_000916	XEY09341.1	MFS transporter
pgaptmp_000917	XEY09213.1	electron transfer flavoprotein subunit alpha/FixB family protein
pgaptmp_000918	XEY09214.1	electron transfer flavoprotein subunit beta/FixA family protein
pgaptmp_000919	XEY09215.1	acyl-CoA dehydrogenase
pgaptmp_000920	XEY09216.1	hypothetical protein
pgaptmp_000921	XEY09217.1	lysoplasmalogenase family protein
pgaptmp_000922	XEY09218.1	hypothetical protein
pgaptmp_000923	XEY09219.1	flagellar biosynthesis protein FlhB
pgaptmp_000924	XEY09342.1	flagellar biosynthetic protein FliR
pgaptmp_000925	XEY09220.1	radical SAM protein
pgaptmp_000926	XEY09221.1	ABC transporter ATP-binding protein
pgaptmp_000927	XEY09222.1	diguanylate cyclase
pgaptmp_000928	XEY09223.1	S4 domain-containing protein
pgaptmp_000929	XEY09224.1	putative glycoside hydrolase
pgaptmp_000930	XEY09225.1	cold-shock protein
pgaptmp_000931	XEY09226.1	cold-shock protein
pgaptmp_000932	XEY09227.1	zinc ribbon domain-containing protein
pgaptmp_000934	XEY09228.1	CapA family protein
pgaptmp_000935	XEY09229.1	ferritin family protein
pgaptmp_000936	XEY09230.1	Na+/H+ antiporter NhaC family protein
pgaptmp_000937	XEY09231.1	nucleoside-diphosphate kinase
pgaptmp_000938	XEY09232.1	hypothetical protein
pgaptmp_000939	XEY09233.1	transglycosylase domain-containing protein
pgaptmp_000940	XEY09234.1	methylated-DNA--[protein]-cysteine S-methyltransferase
pgaptmp_000941	XEY09235.1	dCMP deaminase family protein
pgaptmp_000942	XEY09236.1	2-oxoacid:ferredoxin oxidoreductase subunit beta
pgaptmp_000943	XEY09237.1	2-oxoacid:acceptor oxidoreductase family protein
pgaptmp_000944	XEY09238.1	diacylglycerol kinase family protein
pgaptmp_000945	XEY09343.1	chemotaxis response regulator protein-glutamate methylesterase
pgaptmp_000946	XEY09239.1	S-layer homology domain-containing protein
pgaptmp_000947	XEY09240.1	iron-containing alcohol dehydrogenase family protein
pgaptmp_000948	XEY09241.1	diguanylate cyclase
pgaptmp_000949	XEY09242.1	hemolysin family protein
pgaptmp_000950	XEY09243.1	cytidine deaminase
pgaptmp_000951	XEY09244.1	AAA family ATPase
pgaptmp_000952	XEY09245.1	alpha-glucosidase AglA
pgaptmp_000953	XEY09246.1	SpoIIE family protein phosphatase
pgaptmp_000954	XEY09247.1	pyroglutamyl-peptidase I
pgaptmp_000955	XEY09248.1	cupin domain-containing protein
pgaptmp_000956	XEY09249.1	EamA family transporter
pgaptmp_000957	XEY09250.1	NAD(P)H-dependent oxidoreductase subunit E
pgaptmp_000958	XEY09251.1	(2Fe-2S) ferredoxin domain-containing protein
pgaptmp_000959	XEY09252.1	NADH-quinone oxidoreductase subunit NuoF
pgaptmp_000960	XEY09253.1	NAD(P)H-dependent oxidoreductase subunit E
pgaptmp_000961	XEY09254.1	NADH-quinone oxidoreductase subunit NuoF
pgaptmp_000962	XEY09255.1	ABC transporter permease
pgaptmp_000963	XEY09256.1	betaine/proline/choline family ABC transporter ATP-binding protein
pgaptmp_000964	XEY09257.1	ABC transporter permease
pgaptmp_000965	XEY09258.1	glycine betaine ABC transporter substrate-binding protein
pgaptmp_000966	XEY09259.1	DDE-type integrase/transposase/recombinase
pgaptmp_000967	XEY09260.1	DDE-type integrase/transposase/recombinase
pgaptmp_000968	XEY09261.1	polysaccharide pyruvyl transferase family protein
pgaptmp_000969	XEY09262.1	MBL fold metallo-hydrolase
pgaptmp_000970	XEY09263.1	rRNA maturation RNase YbeY
pgaptmp_000971	XEY09264.1	HDIG domain-containing protein
pgaptmp_000972	XEY09344.1	PhoH family protein
pgaptmp_000973	XEY09265.1	ribulose-phosphate 3-epimerase
pgaptmp_000974	XEY09266.1	DNA polymerase III subunit alpha
pgaptmp_000975	XEY09267.1	AmmeMemoRadiSam system radical SAM enzyme
pgaptmp_000976	XEY09268.1	FAD:protein FMN transferase
pgaptmp_000977	XEY09269.1	YbaB/EbfC family nucleoid-associated protein
pgaptmp_000978	XEY09270.1	rhomboid family intramembrane serine protease
pgaptmp_000979	XEY09271.1	hypothetical protein
pgaptmp_000980	XEY09272.1	IS110 family transposase
pgaptmp_000981	XEY09273.1	TIGR03960 family B12-binding radical SAM protein
pgaptmp_000982	XEY09274.1	nicotinate phosphoribosyltransferase
pgaptmp_000983	XEY09345.1	glycine cleavage system aminomethyltransferase GcvT
pgaptmp_000984	XEY09275.1	aminomethyl-transferring glycine dehydrogenase subunit GcvPA
pgaptmp_000985	XEY09276.1	aminomethyl-transferring glycine dehydrogenase subunit GcvPB
pgaptmp_000986	XEY09277.1	aspartate aminotransferase
pgaptmp_000987	XEY09278.1	hypothetical protein
pgaptmp_000988	XEY09279.1	ATP-binding cassette domain-containing protein
pgaptmp_000989	XEY09280.1	1-phosphofructokinase family hexose kinase
pgaptmp_000990	XEY09281.1	CBS domain-containing protein
pgaptmp_000991	XEY09346.1	tRNA (N(6)-L-threonylcarbamoyladenosine(37)-C(2))-methylthiotransferase MtaB
pgaptmp_000992	XEY09282.1	aminotransferase class IV
pgaptmp_000993	XEY09283.1	DUF721 domain-containing protein
pgaptmp_000994	XEY09347.1	DNA topoisomerase (ATP-hydrolyzing) subunit B
pgaptmp_000995	XEY09284.1	ABC transporter ATP-binding protein
pgaptmp_000996	XEY09285.1	ABC transporter ATP-binding protein
pgaptmp_000997	XEY09286.1	hypothetical protein
pgaptmp_000998	XEY09287.1	hypothetical protein
pgaptmp_000999	XEY09288.1	hypothetical protein
pgaptmp_001000	XEY09348.1	hypothetical protein
pgaptmp_001001	XEY09289.1	NAD(P)/FAD-dependent oxidoreductase
pgaptmp_001002	XEY09290.1	SDR family NAD(P)-dependent oxidoreductase
pgaptmp_001003	XEY09291.1	nuclear transport factor 2 family protein
pgaptmp_001004	XEY09292.1	aromatic ring-hydroxylating dioxygenase subunit alpha
pgaptmp_001005	XEY09293.1	hypothetical protein
pgaptmp_001006	XEY09294.1	glycerol-3-phosphate acyltransferase
pgaptmp_001007	XEY09295.1	glycosyltransferase family 2 protein
pgaptmp_001008	XEY09296.1	flagellar basal body P-ring formation chaperone FlgA
pgaptmp_001009	XEY09297.1	flagellar basal body L-ring protein FlgH
pgaptmp_001010	XEY09349.1	flagellar basal body P-ring protein FlgI
pgaptmp_001011	XEY09298.1	rod-binding protein
pgaptmp_001012	XEY09299.1	hypothetical protein
pgaptmp_001013	XEY09300.1	tRNA (adenosine(37)-N6)-threonylcarbamoyltransferase complex transferase subunit TsaD
pgaptmp_001014	XEY09301.1	ATP-dependent Clp protease ATP-binding subunit ClpX
pgaptmp_001015	XEY09302.1	glutamine--fructose-6-phosphate transaminase (isomerizing)
pgaptmp_001016	XEY09303.1	phosphate acyltransferase PlsX
pgaptmp_001017	XEY09304.1	50S ribosomal protein L32
pgaptmp_001018	XEY09305.1	DUF177 domain-containing protein
pgaptmp_001019	XEY09306.1	flagellar basal-body MS-ring/collar protein FliF
pgaptmp_001020	XEY09307.1	flagellar motor switch protein FliG
pgaptmp_001021	XEY09308.1	3'-5' exonuclease
pgaptmp_001022	XEY09309.1	PhoH family protein
pgaptmp_001023	XEY09310.1	hypothetical protein
pgaptmp_001024	XEY09311.1	AAA family ATPase
pgaptmp_001025	XEY09312.1	UMP kinase
pgaptmp_001026	XEY09313.1	50S ribosome-binding GTPase
pgaptmp_001027	XEY09314.1	chemotaxis protein CheX
pgaptmp_001028	XEY09315.1	5'-methylthioadenosine/S-adenosylhomocysteine nucleosidase
pgaptmp_001029	XEY09316.1	RluA family pseudouridine synthase
pgaptmp_001030	XEY09317.1	DUF5693 family protein
pgaptmp_001032	XEY09318.1	chemotaxis protein CheW
pgaptmp_001033	XEY09350.1	hypothetical protein
pgaptmp_001034	XEY09319.1	flagellar export chaperone FliS
pgaptmp_001035	XEY09320.1	hypothetical protein
pgaptmp_001036	XEY09321.1	NUDIX hydrolase
pgaptmp_001037	XEY09322.1	hypothetical protein
pgaptmp_001038	XEY07440.1	DUF58 domain-containing protein
pgaptmp_001039	XEY07441.1	hypothetical protein
pgaptmp_001040	XEY07442.1	MoxR family ATPase
pgaptmp_001041	XEY07443.1	DUF6485 family protein
pgaptmp_001042	XEY07444.1	N-acetylglucosamine-6-phosphate deacetylase
pgaptmp_001043	XEY07445.1	SIS domain-containing protein
pgaptmp_001044	XEY07446.1	MurR/RpiR family transcriptional regulator
pgaptmp_001045	XEY07447.1	ROK family protein
pgaptmp_001046	XEY07448.1	DUF4127 family protein
pgaptmp_001047	XEY07449.1	family 10 glycosylhydrolase
pgaptmp_001048	XEY07450.1	carbohydrate ABC transporter permease
pgaptmp_001049	XEY07451.1	sugar ABC transporter permease
pgaptmp_001050	XEY07452.1	sugar ABC transporter substrate-binding protein
pgaptmp_001051	XEY07453.1	FAD-dependent oxidoreductase
pgaptmp_001052	XEY07454.1	putative N-acetylmannosamine-6-phosphate 2-epimerase
pgaptmp_001053	XEY07455.1	glycoside hydrolase family 38 C-terminal domain-containing protein
pgaptmp_001054	XEY07456.1	aldo/keto reductase
pgaptmp_001055	XEY07457.1	glutamate formimidoyltransferase
pgaptmp_001056	XEY09351.1	N-glycosylase/DNA lyase
pgaptmp_001057	XEY07458.1	POTRA domain-containing protein
pgaptmp_001058	XEY07459.1	ATP-binding protein
pgaptmp_001059	XEY07460.1	PHP-associated domain-containing protein
pgaptmp_001060	XEY07461.1	iron-sulfur binding hydrogenase
pgaptmp_001061	XEY07462.1	hypothetical protein
pgaptmp_001062	XEY07463.1	Holliday junction branch migration protein RuvA
pgaptmp_001063	XEY07464.1	TatD family hydrolase
pgaptmp_001064	XEY07465.1	thymidine kinase
pgaptmp_001065	XEY07466.1	5'-nucleotidase C-terminal domain-containing protein
pgaptmp_001066	XEY07467.1	methionine--tRNA ligase
pgaptmp_001067	XEY07468.1	DNA gyrase subunit A
pgaptmp_001068	XEY07469.1	archease
pgaptmp_001069	XEY07470.1	transcriptional repressor LexA
pgaptmp_001070	XEY07471.1	STAS domain-containing protein
pgaptmp_001071	XEY07472.1	STAS domain-containing protein
pgaptmp_001072	XEY07473.1	ribose 5-phosphate isomerase B
pgaptmp_001073	XEY07474.1	histone deacetylase family protein
pgaptmp_001074	XEY07475.1	GatB/YqeY domain-containing protein
pgaptmp_001075	XEY07476.1	radical SAM protein
pgaptmp_001076	XEY07477.1	hypothetical protein
pgaptmp_001078	XEY07478.1	response regulator transcription factor
pgaptmp_001079	XEY07479.1	HAMP domain-containing sensor histidine kinase
pgaptmp_001080	XEY07480.1	hypothetical protein
pgaptmp_001081	XEY07481.1	cyclic 2,3-diphosphoglycerate synthase
pgaptmp_001082	XEY07482.1	maltose ABC transporter substrate-binding protein
pgaptmp_001083	XEY09352.1	ABC transporter permease subunit
pgaptmp_001084	XEY07483.1	ABC transporter permease subunit
pgaptmp_001085	XEY07484.1	alkaline phosphatase family protein
pgaptmp_001086	XEY07485.1	glutamate--tRNA ligase
pgaptmp_001087	XEY07486.1	alanyl-tRNA editing protein
pgaptmp_001088	XEY07487.1	hypothetical protein
pgaptmp_001089	XEY07488.1	hypothetical protein
pgaptmp_001090	XEY07489.1	hypothetical protein
pgaptmp_001091	XEY07490.1	homocysteine S-methyltransferase family protein
pgaptmp_001092	XEY07491.1	flagellar biosynthesis protein FliQ
pgaptmp_001093	XEY07492.1	dTMP kinase
pgaptmp_001094	XEY07493.1	NAD(P)/FAD-dependent oxidoreductase
pgaptmp_001095	XEY07494.1	FAD-dependent oxidoreductase
pgaptmp_001096	XEY07495.1	DUF1667 domain-containing protein
pgaptmp_001097	XEY07496.1	ribonuclease III domain-containing protein
pgaptmp_001098	XEY07497.1	hypothetical protein
pgaptmp_001099	XEY07498.1	ornithine carbamoyltransferase
pgaptmp_001100	XEY07499.1	hypothetical protein
pgaptmp_001101	XEY07500.1	hypothetical protein
pgaptmp_001102	XEY07501.1	bis(5'-nucleosyl)-tetraphosphatase (symmetrical) YqeK
pgaptmp_001103	XEY07502.1	DUF503 domain-containing protein
pgaptmp_001104	XEY07503.1	ATP-dependent protease subunit HslV
pgaptmp_001105	XEY07504.1	L-threonylcarbamoyladenylate synthase
pgaptmp_001106	XEY07505.1	phospholipase D-like domain-containing protein
pgaptmp_001107	XEY07506.1	ABC transporter permease
pgaptmp_001108	XEY07507.1	ABC transporter ATP-binding protein
pgaptmp_001109	XEY07508.1	ABC transporter permease
pgaptmp_001110	XEY07509.1	S-layer homology domain-containing protein
pgaptmp_001111	XEY07510.1	radical SAM protein
pgaptmp_001112	XEY07511.1	hypothetical protein
pgaptmp_001113	XEY07512.1	hypothetical protein
pgaptmp_001114	XEY07513.1	RNA polymerase sigma factor
pgaptmp_001115	XEY07514.1	hypothetical protein
pgaptmp_001116	XEY07515.1	DUF72 domain-containing protein
pgaptmp_001117	XEY07516.1	ATP-dependent helicase
pgaptmp_001118	XEY07517.1	PHP domain-containing protein
pgaptmp_001119	XEY07518.1	HD domain-containing protein
pgaptmp_001120	XEY07519.1	hypothetical protein
pgaptmp_001121	XEY07520.1	threonine--tRNA ligase
pgaptmp_001122	XEY07521.1	HD domain-containing protein
pgaptmp_001123	XEY07522.1	NfeD family protein
pgaptmp_001124	XEY07523.1	SPFH domain-containing protein
pgaptmp_001125	XEY07524.1	hypothetical protein
pgaptmp_001126	XEY07525.1	aminopeptidase
pgaptmp_001127	XEY07526.1	2-3-bisphosphoglycerate-independent phosphoglycerate mutase
pgaptmp_001128	XEY07527.1	ComEC/Rec2 family competence protein
pgaptmp_001129	XEY07528.1	Fur family transcriptional regulator
pgaptmp_001130	XEY07529.1	transcription termination factor NusA
pgaptmp_001131	XEY07530.1	ribosome maturation factor RimP
pgaptmp_001133	XEY07531.1	HD domain-containing protein
pgaptmp_001134	XEY09353.1	CoA-binding protein
pgaptmp_001135	XEY07532.1	CBS domain-containing protein
pgaptmp_001136	XEY07533.1	IS110 family transposase
pgaptmp_001137	XEY07534.1	hypothetical protein
pgaptmp_001138	XEY07535.1	hypothetical protein
pgaptmp_001139	XEY07536.1	hypothetical protein
pgaptmp_001140	XEY07537.1	signal peptidase I
pgaptmp_001141	XEY09354.1	50S ribosomal protein L19
pgaptmp_001142	XEY07538.1	RNA methyltransferase
pgaptmp_001143	XEY07539.1	tRNA (guanosine(37)-N1)-methyltransferase TrmD
pgaptmp_001144	XEY07540.1	ribosome maturation factor RimM
pgaptmp_001145	XEY07541.1	KH domain-containing protein
pgaptmp_001146	XEY07542.1	30S ribosomal protein S16
pgaptmp_001147	XEY07543.1	signal recognition particle protein
pgaptmp_001148	XEY07544.1	MFS transporter
pgaptmp_001149	XEY07545.1	peptidylprolyl isomerase
pgaptmp_001150	XEY07546.1	GT4 family glycosyltransferase PelF
pgaptmp_001151	XEY07547.1	DUF2194 domain-containing protein
pgaptmp_001152	XEY07548.1	RMD1 family protein
pgaptmp_001153	XEY07549.1	IS110 family transposase
pgaptmp_001154	XEY07550.1	bifunctional UDP-sugar hydrolase/5'-nucleotidase
pgaptmp_001155	XEY07551.1	transcription repressor NadR
pgaptmp_001156	XEY07552.1	isochorismatase family cysteine hydrolase
pgaptmp_001157	XEY07553.1	DEAD/DEAH box helicase
pgaptmp_001158	XEY07554.1	metal-dependent hydrolase
pgaptmp_001159	XEY07555.1	hypothetical protein
pgaptmp_001160	XEY07556.1	FAD-binding oxidoreductase
pgaptmp_001161	XEY07557.1	Rnf-Nqr domain containing protein
pgaptmp_001162	XEY07558.1	NADH:ubiquinone reductase (Na(+)-transporting) subunit D
pgaptmp_001163	XEY07559.1	FMN-binding protein
pgaptmp_001164	XEY07560.1	RnfABCDGE type electron transport complex subunit D
pgaptmp_001165	XEY07561.1	cytochrome b5 domain-containing protein
pgaptmp_001166	XEY07562.1	Asp23/Gls24 family envelope stress response protein
pgaptmp_001167	XEY07563.1	Asp23/Gls24 family envelope stress response protein
pgaptmp_001168	XEY07564.1	SpoIID/LytB domain-containing protein
pgaptmp_001169	XEY07565.1	GNAT family N-acetyltransferase
pgaptmp_001170	XEY07566.1	ribosomal L7Ae/L30e/S12e/Gadd45 family protein
pgaptmp_001171	XEY07567.1	GTP cyclohydrolase FolE2
pgaptmp_001172	XEY07568.1	hypothetical protein
pgaptmp_001173	XEY07569.1	HD-GYP domain-containing protein
pgaptmp_001174	XEY07570.1	amino acid ABC transporter substrate-binding protein
pgaptmp_001175	XEY07571.1	glycerophosphodiester phosphodiesterase family protein
pgaptmp_001176	XEY07572.1	acyl carrier protein
pgaptmp_001177	XEY07573.1	DegV family protein
pgaptmp_001178	XEY07574.1	DDE-type integrase/transposase/recombinase
pgaptmp_001179	XEY07575.1	beta-ketoacyl-ACP synthase II
pgaptmp_001180	XEY07576.1	3-hydroxyacyl-ACP dehydratase FabZ
pgaptmp_001181	XEY07577.1	enoyl-[acyl-carrier-protein] reductase FabK
pgaptmp_001182	XEY07578.1	ACP S-malonyltransferase
pgaptmp_001183	XEY07579.1	biotin transporter BioY
pgaptmp_001184	XEY07580.1	3-oxoacyl-ACP reductase FabG
pgaptmp_001185	XEY07581.1	alpha/beta fold hydrolase
pgaptmp_001186	XEY07582.1	alpha/beta hydrolase
pgaptmp_001187	XEY07583.1	pyruvate- phosphate dikinase
pgaptmp_001188	XEY07584.1	hypothetical protein
pgaptmp_001189	XEY07585.1	bifunctional UDP-N-acetylglucosamine diphosphorylase/glucosamine-1-phosphate N-acetyltransferase GlmU
pgaptmp_001190	XEY07586.1	ribose-phosphate pyrophosphokinase
pgaptmp_001191	XEY07587.1	50S ribosomal protein L25
pgaptmp_001192	XEY07588.1	aminoacyl-tRNA hydrolase
pgaptmp_001193	XEY07589.1	hypothetical protein
pgaptmp_001194	XEY07590.1	sulfite exporter TauE/SafE family protein
pgaptmp_001195	XEY07591.1	M42 family metallopeptidase
pgaptmp_001196	XEY07592.1	MFS transporter
pgaptmp_001197	XEY07593.1	ZIP family metal transporter
pgaptmp_001198	XEY07594.1	diguanylate cyclase
pgaptmp_001199	XEY07595.1	FAD-binding oxidoreductase
pgaptmp_001200	XEY07596.1	FAD-dependent oxidoreductase
pgaptmp_001201	XEY07597.1	(2Fe-2S)-binding protein
pgaptmp_001202	XEY07598.1	class I SAM-dependent rRNA methyltransferase
pgaptmp_001203	XEY07599.1	PQQ-binding-like beta-propeller repeat protein
pgaptmp_001204	XEY07600.1	CoA pyrophosphatase
pgaptmp_001205	XEY07601.1	YifB family Mg chelatase-like AAA ATPase
pgaptmp_001206	XEY07602.1	IS110 family transposase
pgaptmp_001207	XEY07603.1	carboxypeptidase M32
pgaptmp_001208	XEY07604.1	redox-sensing transcriptional repressor Rex
pgaptmp_001209	XEY07605.1	[FeFe] hydrogenase, group A
pgaptmp_001210	XEY09355.1	NADH-quinone oxidoreductase subunit NuoF
pgaptmp_001211	XEY07606.1	NADH-quinone oxidoreductase subunit NuoE
pgaptmp_001212	XEY07607.1	hypothetical protein
pgaptmp_001213	XEY07608.1	SpoIIE family protein phosphatase
pgaptmp_001214	XEY07609.1	[Fe-Fe] hydrogenase large subunit C-terminal domain-containing protein
pgaptmp_001215	XEY07610.1	NAD(P)H-dependent oxidoreductase subunit E
pgaptmp_001217	XEY07611.1	lactate utilization protein
pgaptmp_001218	XEY07612.1	redox-sensing transcriptional repressor Rex
pgaptmp_001219	XEY07613.1	adenosylcobalamin-dependent ribonucleoside-diphosphate reductase
pgaptmp_001220	XEY07614.1	MFS transporter
pgaptmp_001221	XEY07615.1	beta-galactosidase
pgaptmp_001222	XEY07616.1	LacI family DNA-binding transcriptional regulator
pgaptmp_001223	XEY07617.1	alpha-galactosidase
pgaptmp_001224	XEY07618.1	galactose-1-phosphate uridylyltransferase
pgaptmp_001225	XEY09356.1	galactokinase
pgaptmp_001226	XEY07619.1	class II aldolase/adducin family protein
pgaptmp_001227	XEY07620.1	orotate phosphoribosyltransferase
pgaptmp_001228	XEY09357.1	orotidine-5'-phosphate decarboxylase
pgaptmp_001229	XEY07621.1	tRNA-dihydrouridine synthase
pgaptmp_001230	XEY07622.1	oxidoreductase
pgaptmp_001231	XEY07623.1	dihydroorotase
pgaptmp_001232	XEY07624.1	GntR family transcriptional regulator
pgaptmp_001233	XEY07625.1	ABC transporter ATP-binding protein
pgaptmp_001234	XEY07626.1	ABC transporter permease subunit
pgaptmp_001235	XEY07627.1	YbjQ family protein
pgaptmp_001236	XEY07628.1	SLC45 family MFS transporter
pgaptmp_001237	XEY07629.1	sulfurtransferase TusA family protein
pgaptmp_001238	XEY07630.1	YeeE/YedE family protein
pgaptmp_001239	XEY07631.1	DsrE/DsrF/TusD sulfur relay family protein
pgaptmp_001240	XEY07632.1	DsrE family protein
pgaptmp_001241	XEY07633.1	sulfurtransferase complex subunit TusB
pgaptmp_001242	XEY07634.1	sulfurtransferase TusA family protein
pgaptmp_001243	XEY07635.1	dihydrolipoyl dehydrogenase
pgaptmp_001244	XEY07636.1	excinuclease ABC subunit UvrB
pgaptmp_001245	XEY07637.1	NFACT family protein
pgaptmp_001246	XEY07638.1	2-hydroxyacid dehydrogenase
pgaptmp_001247	XEY07639.1	inorganic phosphate transporter
pgaptmp_001248	XEY07640.1	DUF47 family protein
pgaptmp_001249	XEY07641.1	alpha/beta hydrolase
pgaptmp_001250	XEY07642.1	hypothetical protein
pgaptmp_001251	XEY07643.1	LacI family DNA-binding transcriptional regulator
pgaptmp_001252	XEY07644.1	beta-galactosidase
pgaptmp_001253	XEY07645.1	glycosyl transferase family 36
pgaptmp_001254	XEY07646.1	extracellular solute-binding protein
pgaptmp_001255	XEY07647.1	extracellular solute-binding protein
pgaptmp_001256	XEY07648.1	sugar ABC transporter permease
pgaptmp_001257	XEY07649.1	carbohydrate ABC transporter permease
pgaptmp_001258	XEY07650.1	SMP-30/gluconolactonase/LRE family protein
pgaptmp_001259	XEY07651.1	DUF5696 domain-containing protein
pgaptmp_001260	XEY07652.1	sugar ABC transporter permease
pgaptmp_001261	XEY07653.1	carbohydrate ABC transporter permease
pgaptmp_001262	XEY07654.1	glucoamylase family protein
pgaptmp_001263	XEY07655.1	glucoamylase family protein
pgaptmp_001264	XEY07656.1	SHOCT domain-containing protein
pgaptmp_001265	XEY07657.1	DUF4382 domain-containing protein
pgaptmp_001266	XEY07658.1	hypothetical protein
pgaptmp_001267	XEY07659.1	ABC transporter ATP-binding protein
pgaptmp_001268	XEY07660.1	6, 7-dimethyl-8-ribityllumazine synthase
pgaptmp_001269	XEY07661.1	bifunctional 3, 4-dihydroxy-2-butanone-4-phosphate synthase/GTP cyclohydrolase II
pgaptmp_001270	XEY07662.1	riboflavin synthase
pgaptmp_001271	XEY07663.1	bifunctional diaminohydroxyphosphoribosylaminopyrimidine deaminase/5-amino-6-(5-phosphoribosylamino)uracil reductase RibD
pgaptmp_001272	XEY07664.1	iron ABC transporter permease
pgaptmp_001273	XEY07665.1	ABC transporter substrate-binding protein
pgaptmp_001274	XEY07666.1	hypothetical protein
pgaptmp_001275	XEY07667.1	ferrous iron transport protein B
pgaptmp_001276	XEY07668.1	FeoA family protein
pgaptmp_001277	XEY09358.1	glutamine synthetase family protein
pgaptmp_001278	XEY09359.1	YgiQ family radical SAM protein
pgaptmp_001279	XEY07669.1	alanine/ornithine racemase family PLP-dependent enzyme
pgaptmp_001280	XEY07670.1	hypothetical protein
pgaptmp_001281	XEY07671.1	purine-nucleoside phosphorylase
pgaptmp_001282	XEY07672.1	bifunctional oligoribonuclease/PAP phosphatase NrnA
pgaptmp_001283	XEY07673.1	diguanylate cyclase
pgaptmp_001284	XEY07674.1	diguanylate cyclase
pgaptmp_001285	XEY09360.1	UDP-N-acetylmuramate dehydrogenase
pgaptmp_001286	XEY07675.1	aminopeptidase
pgaptmp_001287	XEY07676.1	MarR family transcriptional regulator
pgaptmp_001288	XEY07677.1	PEGA domain-containing protein
pgaptmp_001289	XEY07678.1	S-layer homology domain-containing protein
pgaptmp_001290	XEY07679.1	patatin-like phospholipase family protein
pgaptmp_001291	XEY07680.1	hypothetical protein
pgaptmp_001292	XEY07681.1	organic solvent tolerance protein OstA
pgaptmp_001293	XEY07682.1	tRNA (adenosine(37)-N6)-dimethylallyltransferase MiaA
pgaptmp_001294	XEY07683.1	DNA polymerase III subunit gamma/tau
pgaptmp_001295	XEY07684.1	PilT/PilU family type 4a pilus ATPase
pgaptmp_001296	XEY07685.1	peptide chain release factor 1
pgaptmp_001297	XEY09361.1	uracil phosphoribosyltransferase
pgaptmp_001298	XEY07686.1	transcription termination factor Rho
pgaptmp_001299	XEY07687.1	hypothetical protein
pgaptmp_001300	XEY07688.1	SLC13 family permease
pgaptmp_001301	XEY07689.1	ArsB/NhaD family transporter
pgaptmp_001302	XEY07690.1	endonuclease V
pgaptmp_001303	XEY07691.1	hypothetical protein
pgaptmp_001304	XEY07692.1	IS1182 family transposase
pgaptmp_001305	XEY07693.1	ferritin
pgaptmp_001306	XEY07694.1	peroxiredoxin
pgaptmp_001307	XEY07695.1	ABC transporter substrate-binding protein
pgaptmp_001308	XEY09362.1	TIGR01212 family radical SAM protein
pgaptmp_001309	XEY07696.1	amidohydrolase
pgaptmp_001310	XEY07697.1	ribosome silencing factor
pgaptmp_001311	XEY07698.1	folylpolyglutamate synthase/dihydrofolate synthase family protein
pgaptmp_001312	XEY07699.1	valine--tRNA ligase
pgaptmp_001313	XEY07700.1	diguanylate cyclase
pgaptmp_001314	XEY07701.1	MFS transporter
pgaptmp_001315	XEY07702.1	23S rRNA (uracil(1939)-C(5))-methyltransferase RlmD
pgaptmp_001316	XEY07703.1	recombinase family protein
pgaptmp_001317	XEY09363.1	metallophosphoesterase
pgaptmp_001318	XEY07704.1	DEAD/DEAH box helicase family protein
pgaptmp_001319	XEY07705.1	DNA methyltransferase
pgaptmp_001320	XEY07706.1	DNA methyltransferase
pgaptmp_001321	XEY07707.1	DUF2326 domain-containing protein
pgaptmp_001322	XEY07708.1	hypothetical protein
pgaptmp_001323	XEY07709.1	hypothetical protein
pgaptmp_001324	XEY07710.1	hypothetical protein
pgaptmp_001325	XEY07711.1	hypothetical protein
pgaptmp_001326	XEY07712.1	alpha/beta hydrolase
pgaptmp_001327	XEY07713.1	ATP-grasp domain-containing protein
pgaptmp_001328	XEY07714.1	cobalamin B12-binding domain-containing protein
pgaptmp_001329	XEY07715.1	NAD/NADP octopine/nopaline dehydrogenase family protein
pgaptmp_001330	XEY07716.1	hypothetical protein
pgaptmp_001331	XEY07717.1	ATP-binding protein
pgaptmp_001332	XEY07718.1	UDP-N-acetylglucosamine 2-epimerase (non-hydrolyzing)
pgaptmp_001333	XEY07719.1	helix-turn-helix domain-containing protein
pgaptmp_001334	XEY07720.1	LCP family protein
pgaptmp_001335	XEY07721.1	glycosyltransferase family 2 protein
pgaptmp_001336	XEY07722.1	HAD family phosphatase
pgaptmp_001337	XEY07723.1	acetamidase/formamidase family protein
pgaptmp_001338	XEY07724.1	ATP-binding protein
pgaptmp_001339	XEY09364.1	DUF234 domain-containing protein
pgaptmp_001340	XEY07725.1	IS21-like element ISCbe3 family helper ATPase IstB
pgaptmp_001341	XEY07726.1	IS21 family transposase
pgaptmp_001342	XEY07727.1	extracellular solute-binding protein
pgaptmp_001343	XEY07728.1	sugar-binding protein
pgaptmp_001344	XEY07729.1	endo alpha-1, 4 polygalactosaminidase
pgaptmp_001345	XEY07730.1	BadF/BadG/BcrA/BcrD ATPase family protein
pgaptmp_001346	XEY07731.1	Gfo/Idh/MocA family oxidoreductase
pgaptmp_001347	XEY07732.1	dTDP-4-dehydrorhamnose reductase
pgaptmp_001348	XEY07733.1	hypothetical protein
pgaptmp_001349	XEY07734.1	flavodoxin domain-containing protein
pgaptmp_001350	XEY07735.1	type II secretion system protein
pgaptmp_001351	XEY07736.1	glycosyltransferase family A protein
pgaptmp_001352	XEY07737.1	glycerol-3-phosphate acyltransferase
pgaptmp_001353	XEY07738.1	OsmC family protein
pgaptmp_001354	XEY07739.1	IS21-like element ISCbe3 family helper ATPase IstB
pgaptmp_001355	Pseudogene	IS21 family transposase
pgaptmp_001356	XEY09365.1	glycoside hydrolase family 16 protein
pgaptmp_001357	XEY07740.1	substrate-binding domain-containing protein
pgaptmp_001358	XEY07741.1	ABC transporter permease
pgaptmp_001359	XEY07742.1	ABC transporter permease
pgaptmp_001360	XEY07743.1	ABC transporter ATP-binding protein
pgaptmp_001361	XEY07744.1	radical SAM protein
pgaptmp_001362	XEY07745.1	hypothetical protein
pgaptmp_001363	XEY07746.1	NADPH-dependent glutamate synthase
pgaptmp_001364	XEY07747.1	sulfide/dihydroorotate dehydrogenase-like FAD/NAD-binding protein
pgaptmp_001365	Pseudogene	transcription termination factor Rho
pgaptmp_001366	XEY07748.1	recombinase family protein
pgaptmp_001367	XEY07749.1	hypothetical protein
pgaptmp_001368	XEY07750.1	recombinase
pgaptmp_001369	XEY07751.1	recombinase family protein
pgaptmp_001370	XEY07752.1	metalloregulator ArsR/SmtB family transcription factor
pgaptmp_001371	XEY07753.1	heavy metal translocating P-type ATPase
pgaptmp_001372	XEY07754.1	IS110 family transposase
pgaptmp_001373	XEY07755.1	signal peptidase II
pgaptmp_001374	XEY07756.1	(2Fe-2S)-binding protein
pgaptmp_001375	XEY07757.1	diguanylate cyclase
pgaptmp_001376	XEY07758.1	FprA family A-type flavoprotein
pgaptmp_001377	XEY07759.1	D-glycerate dehydrogenase
pgaptmp_001378	XEY07760.1	amidohydrolase
pgaptmp_001379	XEY07761.1	single-stranded-DNA-specific exonuclease RecJ
pgaptmp_001380	XEY07762.1	Holliday junction resolvase RuvX
pgaptmp_001382	XEY07763.1	Xaa-Pro peptidase family protein
pgaptmp_001383	XEY07764.1	AtpZ/AtpI family protein
pgaptmp_001384	XEY07765.1	hypothetical protein
pgaptmp_001385	XEY09366.1	F0F1 ATP synthase subunit A
pgaptmp_001386	XEY07766.1	F0F1 ATP synthase subunit C
pgaptmp_001387	XEY07767.1	F0F1 ATP synthase subunit B
pgaptmp_001388	XEY07768.1	F0F1 ATP synthase subunit delta
pgaptmp_001389	XEY07769.1	F0F1 ATP synthase subunit alpha
pgaptmp_001390	XEY07770.1	ATP synthase F1 subunit gamma
pgaptmp_001391	XEY07771.1	F0F1 ATP synthase subunit beta
pgaptmp_001392	XEY07772.1	F0F1 ATP synthase subunit epsilon
pgaptmp_001393	XEY09367.1	DegV family protein
pgaptmp_001394	XEY07773.1	DegV family protein
pgaptmp_001395	XEY07774.1	hypothetical protein
pgaptmp_001396	XEY07775.1	HPF/RaiA family ribosome-associated protein
pgaptmp_001397	XEY07776.1	thiamine-phosphate synthase family protein
pgaptmp_001398	XEY07777.1	sugar phosphate isomerase/epimerase
pgaptmp_001399	XEY07778.1	phosphomethylpyrimidine synthase ThiC
pgaptmp_001400	XEY07779.1	sulfide-dependent adenosine diphosphate thiazole synthase
pgaptmp_001401	XEY07780.1	FAD-dependent oxidoreductase
pgaptmp_001402	XEY07781.1	nitroreductase family protein
pgaptmp_001403	XEY09368.1	DUF4438 domain-containing protein
pgaptmp_001404	XEY07782.1	ketoacyl-ACP synthase III
pgaptmp_001405	XEY07783.1	TetR/AcrR family transcriptional regulator
pgaptmp_001406	XEY07784.1	acetyl-CoA hydrolase/transferase C-terminal domain-containing protein
pgaptmp_001407	XEY07785.1	ABC transporter substrate-binding protein
pgaptmp_001408	XEY07786.1	ABC transporter ATP-binding protein
pgaptmp_001409	XEY07787.1	ABC transporter ATP-binding protein
pgaptmp_001410	XEY07788.1	branched-chain amino acid ABC transporter permease
pgaptmp_001411	XEY07789.1	alpha/beta fold hydrolase
pgaptmp_001412	XEY07790.1	hypothetical protein
pgaptmp_001413	XEY07791.1	TM0106 family RecB-like putative nuclease
pgaptmp_001414	XEY07792.1	SDR family oxidoreductase
pgaptmp_001415	XEY07793.1	MATE family efflux transporter
pgaptmp_001416	XEY07794.1	fumarate hydratase
pgaptmp_001417	XEY07795.1	FumA C-terminus/TtdB family hydratase beta subunit
pgaptmp_001418	XEY07796.1	flavodoxin
pgaptmp_001419	XEY07797.1	YkgJ family cysteine cluster protein
pgaptmp_001420	XEY07798.1	methionine synthase
pgaptmp_001421	XEY07799.1	type II secretion system protein
pgaptmp_001422	XEY07800.1	prepilin-type N-terminal cleavage/methylation domain-containing protein
pgaptmp_001423	XEY07801.1	translation elongation factor Ts
pgaptmp_001424	XEY07802.1	PHP domain-containing protein
pgaptmp_001425	XEY07803.1	CTP synthase
pgaptmp_001426	XEY07804.1	excinuclease ABC subunit UvrC
pgaptmp_001427	XEY07805.1	ABC transporter permease
pgaptmp_001428	XEY07806.1	ABC transporter permease
pgaptmp_001429	XEY07807.1	ABC transporter ATP-binding protein
pgaptmp_001430	XEY07808.1	ABC transporter ATP-binding protein
pgaptmp_001431	XEY07809.1	ABC transporter permease subunit
pgaptmp_001432	XEY07810.1	ABC transporter ATP-binding protein
pgaptmp_001433	XEY07811.1	ABC transporter substrate-binding protein
pgaptmp_001434	XEY07812.1	hypothetical protein
pgaptmp_001435	XEY07813.1	phosphoribosyltransferase family protein
pgaptmp_001436	XEY07814.1	metallophosphoesterase
pgaptmp_001437	XEY09369.1	lysylphosphatidylglycerol synthase transmembrane domain-containing protein
pgaptmp_001438	XEY07815.1	IspD/TarI family cytidylyltransferase
pgaptmp_001439	XEY07816.1	NAD-dependent DNA ligase LigA
pgaptmp_001440	XEY09370.1	ribonuclease R
pgaptmp_001441	XEY07817.1	hypothetical protein
pgaptmp_001442	XEY07818.1	hypothetical protein
pgaptmp_001443	XEY07819.1	MBL fold metallo-hydrolase
pgaptmp_001444	XEY07820.1	ribonuclease
pgaptmp_001445	XEY07821.1	Maf family protein
pgaptmp_001446	XEY07822.1	DNA repair protein RadC
pgaptmp_001447	XEY07823.1	hypothetical protein
pgaptmp_001448	XEY07824.1	DegT/DnrJ/EryC1/StrS family aminotransferase
pgaptmp_001449	XEY07825.1	hypothetical protein
pgaptmp_001450	XEY07826.1	NCS2 family permease
pgaptmp_001451	XEY07827.1	hypothetical protein
pgaptmp_001452	XEY07828.1	hypothetical protein
pgaptmp_001453	XEY07829.1	alpha/beta hydrolase
pgaptmp_001454	XEY07830.1	phosphatase PAP2 family protein
pgaptmp_001455	XEY07831.1	hypothetical protein
pgaptmp_001456	XEY07832.1	PAS domain-containing protein
pgaptmp_001457	XEY07833.1	PP2C family protein-serine/threonine phosphatase
pgaptmp_001458	XEY07834.1	PQQ-binding-like beta-propeller repeat protein
pgaptmp_001459	XEY07835.1	metalloregulator ArsR/SmtB family transcription factor
pgaptmp_001460	Pseudogene	permease
pgaptmp_001461	XEY07836.1	thioredoxin family protein
pgaptmp_001462	XEY07837.1	winged helix-turn-helix domain-containing protein
pgaptmp_001463	XEY07838.1	winged helix-turn-helix domain-containing protein
pgaptmp_001464	XEY07839.1	Eco57I restriction-modification methylase domain-containing protein
pgaptmp_001465	XEY07840.1	helicase-related protein
pgaptmp_001466	XEY07841.1	ATP-dependent helicase
pgaptmp_001467	Pseudogene	UvrD-helicase domain-containing protein
pgaptmp_001468	XEY07842.1	MBL fold metallo-hydrolase
pgaptmp_001469	XEY07843.1	helix-turn-helix domain-containing protein
pgaptmp_001470	XEY07844.1	MBL fold metallo-hydrolase
pgaptmp_001471	XEY07845.1	hypothetical protein
pgaptmp_001472	XEY07846.1	hypothetical protein
pgaptmp_001473	XEY07847.1	FAD-dependent oxidoreductase
pgaptmp_001474	XEY07848.1	YkvA family protein
pgaptmp_001475	XEY07849.1	hypothetical protein
pgaptmp_001476	XEY07850.1	SprT family zinc-dependent metalloprotease
pgaptmp_001477	XEY07851.1	type I restriction endonuclease subunit R
pgaptmp_001478	XEY07852.1	IS110 family transposase
pgaptmp_001479	XEY07853.1	restriction endonuclease subunit S
pgaptmp_001480	XEY07854.1	helix-turn-helix domain-containing protein
pgaptmp_001481	XEY09371.1	N-6 DNA methylase
pgaptmp_001482	XEY07855.1	class I SAM-dependent DNA methyltransferase
pgaptmp_001483	XEY07856.1	DUF1232 domain-containing protein
pgaptmp_001484	XEY07857.1	RsiV family protein
pgaptmp_001485	XEY07858.1	DUF4163 domain-containing protein
pgaptmp_001486	XEY07859.1	hypothetical protein
pgaptmp_001487	XEY07860.1	hypothetical protein
pgaptmp_001489	XEY07861.1	OAM dimerization domain-containing protein
pgaptmp_001490	XEY07862.1	lysine 5, 6-aminomutase subunit alpha
pgaptmp_001491	XEY07863.1	DNA mismatch repair protein MutS
pgaptmp_001492	XEY07864.1	hypothetical protein
pgaptmp_001493	XEY07865.1	MaoC family dehydratase
pgaptmp_001494	XEY07866.1	lysine 2, 3-aminomutase
pgaptmp_001495	XEY07867.1	zinc-binding dehydrogenase
pgaptmp_001496	XEY07868.1	3-keto-5-aminohexanoate cleavage protein
pgaptmp_001497	XEY07869.1	hotdog domain-containing protein
pgaptmp_001498	XEY07870.1	3-oxoacid CoA-transferase subunit B
pgaptmp_001499	XEY07871.1	acetate CoA-transferase subunit alpha
pgaptmp_001500	XEY07872.1	peptidoglycan editing factor PgeF
pgaptmp_001501	XEY07873.1	hypothetical protein
pgaptmp_001502	XEY07874.1	isochorismatase family protein
pgaptmp_001503	XEY07875.1	hypothetical protein
pgaptmp_001504	XEY07876.1	DUF1576 domain-containing protein
pgaptmp_001505	XEY07877.1	queuosine precursor transporter
pgaptmp_001506	XEY07878.1	SLC13 family permease
pgaptmp_001507	XEY07879.1	SufD family Fe-S cluster assembly protein
pgaptmp_001508	XEY07880.1	ABC transporter ATP-binding protein
pgaptmp_001509	XEY07881.1	2-phosphosulfolactate phosphatase
pgaptmp_001510	XEY09372.1	EAL domain-containing protein
pgaptmp_001511	XEY07882.1	NADP-dependent malic enzyme
pgaptmp_001512	XEY07883.1	hypothetical protein
pgaptmp_001513	XEY07884.1	DUF554 domain-containing protein
pgaptmp_001514	XEY07885.1	class II SORL domain-containing protein
pgaptmp_001515	XEY07886.1	rubrerythrin family protein
pgaptmp_001516	XEY07887.1	Fur family transcriptional regulator
pgaptmp_001517	XEY07888.1	serine acetyltransferase
pgaptmp_001518	XEY09373.1	cysteine synthase family protein
pgaptmp_001519	XEY07889.1	stage V sporulation protein S
pgaptmp_001520	XEY07890.1	hypothetical protein
pgaptmp_001521	XEY07891.1	DUF1385 domain-containing protein
pgaptmp_001522	Pseudogene	undecaprenyl/decaprenyl-phosphate alpha-N-acetylglucosaminyl 1-phosphate transferase
pgaptmp_001523	XEY07892.1	phospho-N-acetylmuramoyl-pentapeptide-transferase
pgaptmp_001524	XEY09374.1	UDP-N-acetylmuramoyl-tripeptide--D-alanyl-D-alanine ligase
pgaptmp_001525	XEY07893.1	UDP-N-acetylmuramoyl-L-alanyl-D-glutamate--2-6-diaminopimelate ligase
pgaptmp_001526	XEY07894.1	glycosyltransferase
pgaptmp_001527	XEY07895.1	sugar kinase
pgaptmp_001528	XEY07896.1	carbohydrate ABC transporter permease
pgaptmp_001529	XEY07897.1	sugar ABC transporter permease
pgaptmp_001530	XEY07898.1	ABC transporter substrate-binding protein
pgaptmp_001531	XEY07899.1	glycosyltransferase
pgaptmp_001532	XEY07900.1	ROK family transcriptional regulator
pgaptmp_001533	XEY07901.1	uridine kinase
pgaptmp_001534	XEY07902.1	tRNA (N6-isopentenyl adenosine(37)-C2)-methylthiotransferase MiaB
pgaptmp_001535	XEY07903.1	hypothetical protein
pgaptmp_001536	XEY07904.1	16S rRNA (adenine(1518)-N(6)/adenine(1519)-N(6))-dimethyltransferase RsmA
pgaptmp_001537	XEY07905.1	HAD family hydrolase
pgaptmp_001538	XEY07906.1	hypothetical protein
pgaptmp_001539	XEY07907.1	bifunctional methionine sulfoxide reductase B/A protein
pgaptmp_001540	XEY07908.1	NAD-dependent protein deacylase
pgaptmp_001541	XEY07909.1	flagellar protein export ATPase FliI
pgaptmp_001542	XEY07910.1	FliH/SctL family protein
pgaptmp_001543	XEY07911.1	acetate kinase
pgaptmp_001544	XEY07912.1	class II fructose-1, 6-bisphosphate aldolase
pgaptmp_001545	XEY07913.1	ferritin family protein
pgaptmp_001546	XEY07914.1	tRNA uracil 4-sulfurtransferase ThiI
pgaptmp_001547	XEY07915.1	YbhB/YbcL family Raf kinase inhibitor-like protein
pgaptmp_001548	XEY07916.1	SDR family oxidoreductase
pgaptmp_001549	XEY07917.1	MMPL family transporter
pgaptmp_001550	XEY07918.1	IS110 family transposase
pgaptmp_001551	XEY07919.1	NAD+ synthase
pgaptmp_001552	XEY07920.1	cation diffusion facilitator family transporter
pgaptmp_001553	XEY07921.1	flagellar type III secretion system pore protein FliP
pgaptmp_001554	XEY09375.1	flagellar biosynthetic protein FliO
pgaptmp_001555	XEY07922.1	chemotaxis protein CheY
pgaptmp_001556	XEY07923.1	chemotaxis protein CheW
pgaptmp_001557	XEY07924.1	chemotaxis protein CheA
pgaptmp_001558	XEY07925.1	hypothetical protein
pgaptmp_001559	XEY07926.1	TlyA family RNA methyltransferase
pgaptmp_001560	XEY07927.1	hypothetical protein
pgaptmp_001561	XEY07928.1	tRNA pseudouridine(38-40) synthase TruA
pgaptmp_001562	XEY07929.1	GGDEF domain-containing protein
pgaptmp_001563	XEY07930.1	type III PLP-dependent enzyme
pgaptmp_001564	XEY07931.1	MFS transporter
pgaptmp_001565	XEY09376.1	RtcB family protein
pgaptmp_001566	XEY07932.1	proline--tRNA ligase
pgaptmp_001567	XEY09377.1	cysteine--tRNA ligase
pgaptmp_001568	XEY07933.1	glutamate--tRNA ligase
pgaptmp_001569	XEY07934.1	rubredoxin
pgaptmp_001570	XEY07935.1	MBL fold metallo-hydrolase
pgaptmp_001571	XEY07936.1	glycogen/starch synthase
pgaptmp_001572	XEY07937.1	galactose-1-phosphate uridylyltransferase
pgaptmp_001573	XEY07938.1	Mrp/NBP35 family ATP-binding protein
pgaptmp_001574	XEY07939.1	YaaR family protein
pgaptmp_001575	XEY07940.1	undecaprenyl-diphosphate phosphatase
pgaptmp_001576	XEY07941.1	hypothetical protein
pgaptmp_001577	XEY07942.1	VWA-like domain-containing protein
pgaptmp_001578	XEY07943.1	endonuclease MutS2
pgaptmp_001579	XEY07944.1	cell division protein FtsA
pgaptmp_001580	XEY07945.1	glycoside hydrolase family 30 beta sandwich domain-containing protein
pgaptmp_001581	XEY07946.1	extracellular solute-binding protein
pgaptmp_001582	XEY07947.1	hypothetical protein
pgaptmp_001583	XEY07948.1	carbohydrate binding domain-containing protein
pgaptmp_001584	XEY07949.1	IS110 family transposase
pgaptmp_001585	XEY07950.1	hypothetical protein
pgaptmp_001586	XEY07951.1	ABC transporter substrate-binding protein
pgaptmp_001587	XEY07952.1	extracellular solute-binding protein
pgaptmp_001588	XEY07953.1	sugar ABC transporter permease
pgaptmp_001589	XEY07954.1	carbohydrate ABC transporter permease
pgaptmp_001590	XEY07955.1	YIP1 family protein
pgaptmp_001591	XEY07956.1	DUF5696 domain-containing protein
pgaptmp_001592	XEY07957.1	sugar ABC transporter permease
pgaptmp_001593	XEY07958.1	carbohydrate ABC transporter permease
pgaptmp_001594	XEY07959.1	beta-glucosidase
pgaptmp_001595	XEY07960.1	cellobiose phosphorylase
pgaptmp_001596	XEY07961.1	glycoside hydrolase family 16 protein
pgaptmp_001597	XEY07962.1	substrate-binding domain-containing protein
pgaptmp_001598	XEY07963.1	hypothetical protein
pgaptmp_001599	XEY07964.1	NADPH-dependent glutamate synthase
pgaptmp_001600	XEY07965.1	sulfide/dihydroorotate dehydrogenase-like FAD/NAD-binding protein
pgaptmp_001601	XEY07966.1	methyl-accepting chemotaxis protein
pgaptmp_001602	XEY07967.1	MBL fold metallo-hydrolase
pgaptmp_001603	XEY07968.1	chromate transporter
pgaptmp_001604	XEY07969.1	chromate transporter
pgaptmp_001605	XEY07970.1	DMT family transporter
pgaptmp_001606	XEY07971.1	DNA polymerase I
pgaptmp_001607	XEY07972.1	carboxymuconolactone decarboxylase family protein
pgaptmp_001608	XEY07973.1	DegV family protein
pgaptmp_001609	XEY07974.1	DNA repair protein RadA
pgaptmp_001610	XEY07975.1	ATP-dependent Clp protease ATP-binding subunit
pgaptmp_001611	XEY07976.1	CehA/McbA family metallohydrolase
pgaptmp_001612	XEY09378.1	diaminopimelate decarboxylase
pgaptmp_001613	XEY07977.1	class II glutamine amidotransferase
pgaptmp_001614	XEY07978.1	GGDEF domain-containing protein
pgaptmp_001615	XEY07979.1	heme NO-binding domain-containing protein
pgaptmp_001616	XEY07980.1	50S ribosomal protein L31
pgaptmp_001617	XEY07981.1	S1 RNA-binding domain-containing protein
pgaptmp_001618	XEY07982.1	MFS transporter
pgaptmp_001619	XEY07983.1	TetR/AcrR family transcriptional regulator
pgaptmp_001620	XEY07984.1	radical SAM protein
pgaptmp_001621	XEY07985.1	type II toxin-antitoxin system Phd/YefM family antitoxin
pgaptmp_001622	XEY07986.1	sn-glycerol-3-phosphate ABC transporter ATP-binding protein UgpC
pgaptmp_001623	XEY07987.1	16S rRNA (uracil(1498)-N(3))-methyltransferase
pgaptmp_001624	XEY07988.1	ROK family transcriptional regulator
pgaptmp_001625	XEY07989.1	DDE-type integrase/transposase/recombinase
pgaptmp_001626	XEY07990.1	ABC transporter ATP-binding protein
pgaptmp_001627	XEY07991.1	ABC transporter ATP-binding protein
pgaptmp_001628	XEY07992.1	hypothetical protein
pgaptmp_001629	XEY07993.1	IS1182 family transposase
pgaptmp_001630	XEY07994.1	radical SAM protein
pgaptmp_001631	XEY07995.1	hotdog domain-containing protein
pgaptmp_001632	XEY07996.1	ATP-dependent zinc metalloprotease FtsH
pgaptmp_001633	XEY07997.1	tRNA lysidine(34) synthetase TilS
pgaptmp_001634	XEY09379.1	LptF/LptG family permease
pgaptmp_001635	XEY07998.1	PhoU domain-containing protein
pgaptmp_001636	XEY07999.1	NAD(+) kinase
pgaptmp_001637	XEY08000.1	YggT family protein
pgaptmp_001638	XEY09380.1	YggS family pyridoxal phosphate-dependent enzyme
pgaptmp_001639	XEY09381.1	Holliday junction branch migration DNA helicase RuvB
pgaptmp_001640	XEY08001.1	hypothetical protein
pgaptmp_001641	XEY08002.1	MarR family transcriptional regulator
pgaptmp_001642	XEY08003.1	ABC transporter ATP-binding protein
pgaptmp_001643	XEY08004.1	ABC transporter ATP-binding protein
pgaptmp_001644	XEY08005.1	uracil-DNA glycosylase
pgaptmp_001645	XEY08006.1	metal-dependent transcriptional regulator
pgaptmp_001646	XEY08007.1	SDR family oxidoreductase
pgaptmp_001647	XEY08008.1	replication-associated recombination protein A
pgaptmp_001648	XEY08009.1	macro domain-containing protein
pgaptmp_001649	XEY08010.1	SUMF1/EgtB/PvdO family nonheme iron enzyme
pgaptmp_001650	XEY08011.1	DUF4894 domain-containing protein
pgaptmp_001651	XEY08012.1	cell division protein FtsA
pgaptmp_001652	XEY08013.1	cell division protein FtsZ
pgaptmp_001653	XEY08014.1	ATPase- T2SS/T4P/T4SS family
pgaptmp_001654	XEY08015.1	hypothetical protein
pgaptmp_001655	XEY08016.1	adenosylhomocysteinase
pgaptmp_001656	XEY08017.1	Rne/Rng family ribonuclease
pgaptmp_001657	XEY08018.1	nucleoside kinase
pgaptmp_001658	XEY08019.1	metal-dependent transcriptional regulator
pgaptmp_001659	XEY08020.1	DUF4911 domain-containing protein
pgaptmp_001660	XEY08021.1	GNAT family N-acetyltransferase
pgaptmp_001661	XEY08022.1	cob(I)yrinic acid a, c-diamide adenosyltransferase
pgaptmp_001662	XEY08023.1	histidine ammonia-lyase
pgaptmp_001663	XEY08024.1	methyl-accepting chemotaxis protein
pgaptmp_001664	XEY08025.1	IS3 family transposase
pgaptmp_001665	XEY08026.1	helix-turn-helix domain-containing protein
pgaptmp_001666	XEY08027.1	hypothetical protein
pgaptmp_001667	XEY08028.1	30S ribosomal protein S20
pgaptmp_001668	XEY08029.1	methionine adenosyltransferase
pgaptmp_001669	XEY08030.1	hypothetical protein
pgaptmp_001670	XEY08031.1	M23 family metallopeptidase
pgaptmp_001671	XEY08032.1	GTPase HflX
pgaptmp_001672	XEY08033.1	RNA chaperone Hfq
pgaptmp_001673	XEY09382.1	DUF2089 domain-containing protein
pgaptmp_001674	XEY08034.1	hypothetical protein
pgaptmp_001675	XEY08035.1	polymer-forming cytoskeletal protein
pgaptmp_001676	XEY08036.1	hypothetical protein
pgaptmp_001677	XEY08037.1	IMP dehydrogenase
pgaptmp_001679	XEY08038.1	hypothetical protein
pgaptmp_001680	XEY08039.1	2-oxoacid:acceptor oxidoreductase family protein
pgaptmp_001681	XEY08040.1	thiamine pyrophosphate-dependent enzyme
pgaptmp_001682	XEY08041.1	3-methyl-2-oxobutanoate dehydrogenase subunit VorB
pgaptmp_001683	XEY08042.1	ferredoxin family protein
pgaptmp_001684	XEY08043.1	cobalamin biosynthesis protein CobQ
pgaptmp_001685	XEY08044.1	butyrate kinase
pgaptmp_001686	XEY08045.1	bifunctional enoyl-CoA hydratase/phosphate acetyltransferase
pgaptmp_001687	XEY08046.1	butyrate kinase
pgaptmp_001688	XEY08047.1	PLP-dependent aminotransferase family protein
pgaptmp_001689	XEY08048.1	alanine--glyoxylate aminotransferase family protein
pgaptmp_001690	XEY08049.1	hydroxyacid dehydrogenase
pgaptmp_001691	XEY08050.1	Hsp20/alpha crystallin family protein
pgaptmp_001692	XEY08051.1	hypothetical protein
pgaptmp_001693	XEY08052.1	vWA domain-containing protein
pgaptmp_001694	XEY08053.1	pseudouridine synthase
pgaptmp_001695	XEY08054.1	dihydropteroate synthase
pgaptmp_001696	XEY08055.1	hypothetical protein
pgaptmp_001697	XEY08056.1	transcription antitermination factor NusB
pgaptmp_001698	XEY08057.1	Asp23/Gls24 family envelope stress response protein
pgaptmp_001699	XEY08058.1	elongation factor P
pgaptmp_001700	XEY08059.1	SpoIIE family protein phosphatase
pgaptmp_001701	XEY08060.1	response regulator
pgaptmp_001702	XEY08061.1	TIGR03936 family radical SAM-associated protein
pgaptmp_001703	XEY08062.1	LPS export ABC transporter ATP-binding protein
pgaptmp_001704	XEY08063.1	OmpH family outer membrane protein
pgaptmp_001705	XEY08064.1	ROK family protein
pgaptmp_001706	XEY09383.1	DNA integrity scanning diadenylate cyclase DisA
pgaptmp_001707	XEY08065.1	DUF1015 family protein
pgaptmp_001708	XEY08066.1	serine hydroxymethyltransferase
pgaptmp_001709	XEY08067.1	hypothetical protein
pgaptmp_001710	XEY08068.1	alpha/beta hydrolase-fold protein
pgaptmp_001711	XEY08069.1	hypothetical protein
pgaptmp_001712	XEY08070.1	M20 family metallopeptidase
pgaptmp_001713	XEY08071.1	SAM-dependent chlorinase/fluorinase
pgaptmp_001714	XEY08072.1	hypothetical protein
pgaptmp_001715	XEY08073.1	energy-coupling factor transporter transmembrane component T
pgaptmp_001716	XEY08074.1	aminotransferase class III-fold pyridoxal phosphate-dependent enzyme
pgaptmp_001717	XEY08075.1	aspartate kinase
pgaptmp_001718	XEY08076.1	2-3-4-5-tetrahydropyridine-2-6-dicarboxylate N-acetyltransferase
pgaptmp_001719	XEY09384.1	dihydrodipicolinate reductase C-terminal domain-containing protein
pgaptmp_001720	XEY09385.1	4-hydroxy-tetrahydrodipicolinate synthase
pgaptmp_001721	XEY08077.1	diaminopimelate epimerase
pgaptmp_001722	XEY08078.1	aspartate-semialdehyde dehydrogenase
pgaptmp_001723	XEY08079.1	YitT family protein
pgaptmp_001724	XEY08080.1	CoA-binding protein
pgaptmp_001725	XEY08081.1	succinate--CoA ligase
pgaptmp_001726	XEY08082.1	thiamine pyrophosphate-dependent enzyme
pgaptmp_001727	XEY08083.1	2-oxoacid:acceptor oxidoreductase family protein
pgaptmp_001728	XEY08084.1	2-oxoacid:acceptor oxidoreductase subunit alpha
pgaptmp_001729	XEY08085.1	thiamine pyrophosphate-dependent enzyme
pgaptmp_001730	XEY08086.1	redoxin domain-containing protein
pgaptmp_001731	XEY08087.1	IS1182 family transposase
pgaptmp_001732	XEY08088.1	PQQ-binding-like beta-propeller repeat protein
pgaptmp_001733	XEY08089.1	DUF4258 domain-containing protein
pgaptmp_001734	XEY08090.1	Gfo/Idh/MocA family oxidoreductase
pgaptmp_001735	XEY08091.1	haloacid dehalogenase
pgaptmp_001736	XEY08092.1	sigma-70 family RNA polymerase sigma factor
pgaptmp_001737	XEY08093.1	HAD-IIA family hydrolase
pgaptmp_001738	XEY08094.1	hypothetical protein
pgaptmp_001739	XEY08095.1	NADH-dependent [FeFe] hydrogenase, group A6
pgaptmp_001740	XEY08096.1	IS110 family transposase
pgaptmp_001741	XEY08097.1	NADH-dependent [FeFe] hydrogenase, group A6
pgaptmp_001742	XEY08098.1	iron-only hydrogenase system regulator
pgaptmp_001743	XEY08099.1	[FeFe] hydrogenase H-cluster radical SAM maturase HydG
pgaptmp_001744	XEY09386.1	hypothetical protein
pgaptmp_001745	XEY08100.1	[FeFe] hydrogenase H-cluster radical SAM maturase HydE
pgaptmp_001746	XEY08101.1	hypothetical protein
pgaptmp_001747	XEY08102.1	ABC transporter permease
pgaptmp_001748	XEY08103.1	ABC transporter ATP-binding protein
pgaptmp_001749	XEY08104.1	ABC transporter substrate-binding protein
pgaptmp_001750	XEY08105.1	[FeFe] hydrogenase H-cluster maturation GTPase HydF
pgaptmp_001751	XEY08106.1	aspartate ammonia-lyase
pgaptmp_001752	XEY08107.1	class I SAM-dependent methyltransferase
pgaptmp_001753	XEY08108.1	methyl-accepting chemotaxis protein
pgaptmp_001754	XEY08109.1	HD domain-containing phosphohydrolase
pgaptmp_001755	XEY08110.1	hypothetical protein
pgaptmp_001756	XEY08111.1	methyl-accepting chemotaxis protein
pgaptmp_001757	XEY08112.1	cyclomaltodextrinase
pgaptmp_001758	XEY08113.1	bifunctional aspartate carbamoyltransferase catalytic subunit/aspartate carbamoyltransferase regulatory subunit
pgaptmp_001759	XEY09387.1	triose-phosphate isomerase
pgaptmp_001760	XEY08114.1	phosphoglycerate kinase
pgaptmp_001761	XEY08115.1	type I glyceraldehyde-3-phosphate dehydrogenase
pgaptmp_001762	XEY08116.1	GGDEF domain-containing protein
pgaptmp_001763	XEY08117.1	calcium/sodium antiporter
pgaptmp_001764	XEY08118.1	protein-L-isoaspartate O-methyltransferase
pgaptmp_001765	XEY08119.1	MATE family efflux transporter
pgaptmp_001766	XEY08120.1	methylenetetrahydrofolate--tRNA-(uracil(54)-C(5))-methyltransferase (FADH(2)-oxidizing) TrmFO
pgaptmp_001772	XEY08121.1	metallophosphoesterase family protein
pgaptmp_001773	XEY08122.1	PhzF family phenazine biosynthesis protein
pgaptmp_001774	XEY08123.1	phospho-sugar mutase
pgaptmp_001775	XEY08124.1	iron ABC transporter permease
pgaptmp_001776	XEY08125.1	family 20 glycosylhydrolase
pgaptmp_001777	XEY08126.1	glutamine-hydrolyzing GMP synthase
pgaptmp_001778	XEY08127.1	PatB family C-S lyase
pgaptmp_001779	XEY08128.1	hypothetical protein
pgaptmp_001780	XEY08129.1	hypothetical protein
pgaptmp_001781	XEY08130.1	DUF190 domain-containing protein
pgaptmp_001782	XEY08131.1	CrcB family protein
pgaptmp_001783	XEY08132.1	CrcB family protein
pgaptmp_001784	XEY08133.1	PIG-L family deacetylase
pgaptmp_001785	XEY08134.1	PHB depolymerase family esterase
pgaptmp_001786	XEY08135.1	O-antigen ligase
pgaptmp_001787	XEY08136.1	MraY family glycosyltransferase
pgaptmp_001791	XEY08137.1	IS110 family transposase
pgaptmp_001792	XEY09388.1	translation initiation factor IF-3
pgaptmp_001793	XEY08138.1	50S ribosomal protein L35
pgaptmp_001794	XEY08139.1	50S ribosomal protein L20
pgaptmp_001795	XEY08140.1	cation diffusion facilitator family transporter
pgaptmp_001796	XEY08141.1	tetratricopeptide repeat protein
pgaptmp_001797	XEY08142.1	DegT/DnrJ/EryC1/StrS family aminotransferase
pgaptmp_001798	XEY08143.1	apolipoprotein N-acyltransferase
pgaptmp_001799	XEY08144.1	replicative DNA helicase
pgaptmp_001800	XEY08145.1	pantetheine-phosphate adenylyltransferase
pgaptmp_001801	XEY08146.1	ABC transporter ATP-binding protein
pgaptmp_001802	XEY08147.1	DNA polymerase III subunit delta
pgaptmp_001803	XEY08148.1	GTPase Era
pgaptmp_001804	XEY08149.1	endo alpha-1, 4 polygalactosaminidase
pgaptmp_001805	XEY08150.1	30S ribosomal protein S18
pgaptmp_001806	XEY08151.1	single-stranded DNA-binding protein
pgaptmp_001807	XEY08152.1	30S ribosomal protein S6
pgaptmp_001810	XEY08153.1	ATP-dependent Clp protease ATP-binding subunit
pgaptmp_001811	XEY08154.1	MFS transporter
pgaptmp_001812	XEY08155.1	MATE family efflux transporter
pgaptmp_001813	XEY08156.1	MFS transporter
pgaptmp_001814	XEY08157.1	thiamine ABC transporter substrate-binding protein
pgaptmp_001815	XEY08158.1	transporter substrate-binding domain-containing protein
pgaptmp_001816	XEY08159.1	beta-ketoacyl-ACP reductase
pgaptmp_001817	XEY08160.1	acetyl-CoA C-acetyltransferase
pgaptmp_001818	XEY08161.1	methyl-accepting chemotaxis protein
pgaptmp_001819	XEY08162.1	YitT family protein
pgaptmp_001820	XEY08163.1	ABC transporter ATP-binding protein
pgaptmp_001821	XEY08164.1	Rid family detoxifying hydrolase
pgaptmp_001822	XEY08165.1	hypothetical protein
pgaptmp_001823	XEY08166.1	glycogen debranching protein GlgX
pgaptmp_001824	XEY08167.1	polyprenyl synthetase family protein
pgaptmp_001825	XEY08168.1	hypothetical protein
pgaptmp_001826	XEY08169.1	stage 0 sporulation family protein
pgaptmp_001827	XEY08170.1	DUF2905 domain-containing protein
pgaptmp_001828	XEY08171.1	glycerol kinase GlpK
pgaptmp_001829	XEY08172.1	tRNA (adenosine(37)-N6)-threonylcarbamoyltransferase complex ATPase subunit type 1 TsaE
pgaptmp_001830	Pseudogene	endopeptidase La
pgaptmp_001831	XEY09389.1	ribosome biogenesis GTP-binding protein YihA/YsxC
pgaptmp_001832	XEY08173.1	arginine--tRNA ligase
pgaptmp_001833	XEY08174.1	ATP-binding protein
pgaptmp_001834	XEY08175.1	HDOD domain-containing protein
pgaptmp_001835	XEY08176.1	30S ribosome-binding factor RbfA
pgaptmp_001836	XEY08177.1	flagellar protein FlaG
pgaptmp_001837	XEY08178.1	flagellar filament capping protein FliD
pgaptmp_001838	XEY08179.1	endonuclease III
pgaptmp_001839	XEY08180.1	riboflavin biosynthesis protein RibF
pgaptmp_001840	XEY08181.1	MFS transporter
pgaptmp_001841	XEY08182.1	ABC transporter permease subunit
pgaptmp_001842	XEY09390.1	sugar ABC transporter permease
pgaptmp_001843	XEY09391.1	ATP-dependent protease ATPase subunit HslU
pgaptmp_001844	XEY08183.1	pitrilysin family protein
pgaptmp_001845	XEY08184.1	polyribonucleotide nucleotidyltransferase
pgaptmp_001846	XEY08185.1	RnfABCDGE type electron transport complex subunit A
pgaptmp_001847	XEY08186.1	electron transport complex subunit E
pgaptmp_001848	XEY08187.1	RnfABCDGE type electron transport complex subunit G
pgaptmp_001849	XEY08188.1	RnfABCDGE type electron transport complex subunit D
pgaptmp_001850	XEY08189.1	electron transport complex subunit RsxC
pgaptmp_001851	XEY08190.1	hypothetical protein
pgaptmp_001852	XEY08191.1	hypothetical protein
pgaptmp_001853	XEY08192.1	hypothetical protein
pgaptmp_001854	XEY08193.1	FliA/WhiG family RNA polymerase sigma factor
pgaptmp_001855	XEY08194.1	chemoreceptor glutamine deamidase/glutamate methylesterase CheD
pgaptmp_001856	XEY08195.1	CheY-P phosphatase CheC
pgaptmp_001857	XEY08196.1	flagellar brake domain-containing protein
pgaptmp_001858	XEY08197.1	PilZ domain-containing protein
pgaptmp_001859	XEY08198.1	P-loop NTPase
pgaptmp_001860	XEY08199.1	flagellar biosynthesis protein FlhF
pgaptmp_001861	XEY08200.1	flagellar biosynthesis protein FlhA
pgaptmp_001862	XEY09392.1	tRNA uridine-5-carboxymethylaminomethyl(34) synthesis GTPase MnmE
pgaptmp_001863	XEY08201.1	methyl-accepting chemotaxis protein
pgaptmp_001864	XEY08202.1	purine-nucleoside phosphorylase
pgaptmp_001865	XEY08203.1	ABC transporter permease
pgaptmp_001866	XEY08204.1	ABC transporter permease
pgaptmp_001867	XEY08205.1	ABC transporter ATP-binding protein
pgaptmp_001868	XEY08206.1	hypothetical protein
pgaptmp_001869	XEY08207.1	histidine phosphatase family protein
pgaptmp_001870	XEY08208.1	tRNA-dihydrouridine synthase
pgaptmp_001871	XEY09393.1	nicotinate (nicotinamide) nucleotide adenylyltransferase
pgaptmp_001872	XEY08209.1	GTPase ObgE
pgaptmp_001875	XEY08210.1	SprT family zinc-dependent metalloprotease
pgaptmp_001876	XEY08211.1	transglutaminase domain-containing protein
pgaptmp_001877	XEY08212.1	DapH/DapD/GlmU-related protein
pgaptmp_001878	XEY08213.1	acetamidase/formamidase family protein
pgaptmp_001879	XEY08214.1	HAD family phosphatase
pgaptmp_001880	XEY08215.1	nucleotidyltransferase family protein
pgaptmp_001881	XEY08216.1	glycosyltransferase family 2 protein
pgaptmp_001882	XEY08217.1	LCP family protein
pgaptmp_001883	Pseudogene	UDP-N-acetylglucosamine 2-epimerase
pgaptmp_001884	XEY08218.1	hypothetical protein
pgaptmp_001885	XEY08219.1	NADP-dependent phosphogluconate dehydrogenase
pgaptmp_001886	XEY08220.1	tripartite tricarboxylate transporter TctB family protein
pgaptmp_001887	XEY08221.1	tripartite tricarboxylate transporter substrate binding protein
pgaptmp_001888	XEY08222.1	tripartite tricarboxylate transporter permease
pgaptmp_001889	XEY08223.1	FGGY family carbohydrate kinase
pgaptmp_001890	XEY08224.1	bifunctional 4-hydroxy-2-oxoglutarate aldolase/2-dehydro-3-deoxy-phosphogluconate aldolase
pgaptmp_001891	XEY08225.1	FadR/GntR family transcriptional regulator
pgaptmp_001892	XEY08226.1	gluconokinase
pgaptmp_001893	XEY08227.1	D-isomer specific 2-hydroxyacid dehydrogenase family protein
pgaptmp_001894	XEY08228.1	UDP-N-acetylglucosamine 2-epimerase (non-hydrolyzing)
pgaptmp_001895	XEY08229.1	glycosyl transferase family 1
pgaptmp_001896	XEY08230.1	UDP-N-acetylglucosamine 2-epimerase (non-hydrolyzing)
pgaptmp_001897	XEY08231.1	ATP-binding protein
pgaptmp_001898	XEY08232.1	hypothetical protein
pgaptmp_001899	XEY08233.1	AAA family ATPase
pgaptmp_001900	XEY08234.1	Fic family protein
pgaptmp_001901	XEY09394.1	hypothetical protein
pgaptmp_001902	XEY08235.1	hypothetical protein
pgaptmp_001903	XEY08236.1	DNA adenine methylase
pgaptmp_001904	XEY08237.1	AbrB/MazE/SpoVT family DNA-binding domain-containing protein
pgaptmp_001905	XEY08238.1	hypothetical protein
pgaptmp_001906	XEY08239.1	oligosaccharide flippase family protein
pgaptmp_001907	Pseudogene	dTDP-glucose 4,6-dehydratase
pgaptmp_001908	XEY08240.1	acyltransferase
pgaptmp_001909	XEY08241.1	DegT/DnrJ/EryC1/StrS family aminotransferase
pgaptmp_001910	XEY09395.1	glucose-1-phosphate thymidylyltransferase RfbA
pgaptmp_001911	XEY08242.1	TDP-N-acetylfucosamine:lipid II N-acetylfucosaminyltransferase
pgaptmp_001912	XEY08243.1	ATP-binding protein
pgaptmp_001913	XEY08244.1	hypothetical protein
pgaptmp_001914	XEY08245.1	Fic family protein
pgaptmp_001915	XEY08246.1	hypothetical protein
pgaptmp_001916	XEY08247.1	hypothetical protein
pgaptmp_001917	XEY08248.1	AAA family ATPase
pgaptmp_001918	XEY08249.1	transposase
pgaptmp_001919	XEY08250.1	Fic family protein
pgaptmp_001920	XEY08251.1	hypothetical protein
pgaptmp_001921	XEY08252.1	restriction endonuclease
pgaptmp_001922	XEY08253.1	hypothetical protein
pgaptmp_001923	XEY08254.1	Fic family protein
pgaptmp_001924	XEY08255.1	ATP-dependent endonuclease
pgaptmp_001925	XEY08256.1	AAA family ATPase
pgaptmp_001926	XEY08257.1	hypothetical protein
pgaptmp_001927	XEY08258.1	sugar phosphate nucleotidyltransferase
pgaptmp_001928	XEY08259.1	hypothetical protein
pgaptmp_001929	XEY08260.1	flippase
pgaptmp_001930	XEY08261.1	UDP-galactopyranose mutase
pgaptmp_001931	XEY08262.1	hypothetical protein
pgaptmp_001932	XEY08263.1	glycosyltransferase family 4 protein
pgaptmp_001933	XEY08264.1	nucleotide sugar dehydrogenase
pgaptmp_001934	XEY08265.1	O-antigen ligase family protein
pgaptmp_001935	XEY08266.1	glycosyltransferase family 4 protein
pgaptmp_001936	XEY08267.1	amidohydrolase family protein
pgaptmp_001937	XEY08268.1	hypothetical protein
pgaptmp_001938	XEY08269.1	glycosyltransferase
pgaptmp_001939	XEY08270.1	UDP-N-acetylglucosamine 2-epimerase (non-hydrolyzing)
pgaptmp_001940	XEY08271.1	capsular polysaccharide biosynthesis protein CapF
pgaptmp_001941	XEY08272.1	polysaccharide biosynthesis protein
pgaptmp_001942	XEY08273.1	glycosyltransferase family 4 protein
pgaptmp_001943	XEY08274.1	sugar transferase
pgaptmp_001944	XEY08275.1	GumC family protein
pgaptmp_001945	XEY08276.1	SLBB domain-containing protein
pgaptmp_001946	XEY08277.1	FtsX-like permease family protein
pgaptmp_001947	XEY08278.1	RNA polymerase sigma factor RpoD
pgaptmp_001948	XEY08279.1	DNA primase
pgaptmp_001949	XEY08280.1	30S ribosomal protein S9
pgaptmp_001950	XEY08281.1	50S ribosomal protein L13
pgaptmp_001951	XEY08282.1	ECF transporter S component
pgaptmp_001952	XEY08283.1	50S ribosomal protein L27
pgaptmp_001953	XEY08284.1	ribosomal-processing cysteine protease Prp
pgaptmp_001954	XEY08285.1	50S ribosomal protein L21
pgaptmp_001955	XEY08286.1	nucleotide sugar dehydrogenase
pgaptmp_001956	XEY08287.1	fibronectin type III domain-containing protein
pgaptmp_001957	XEY08288.1	NAD(P)/FAD-dependent oxidoreductase
pgaptmp_001958	XEY08289.1	radical SAM protein
pgaptmp_001959	XEY08290.1	methylglyoxal synthase
pgaptmp_001960	XEY08291.1	AI-2E family transporter
pgaptmp_001961	XEY08292.1	reverse transcriptase-like protein
pgaptmp_001962	XEY08293.1	phosphodiester glycosidase family protein
pgaptmp_001963	XEY08294.1	pyrimidine-nucleoside phosphorylase
pgaptmp_001964	XEY08295.1	ATP-binding protein
pgaptmp_001965	XEY08296.1	response regulator transcription factor
pgaptmp_001966	XEY08297.1	IS110 family transposase
pgaptmp_001967	XEY08298.1	hypothetical protein
pgaptmp_001968	XEY08299.1	hypothetical protein
pgaptmp_001969	XEY08300.1	Hsp33 family molecular chaperone HslO
pgaptmp_001970	XEY08301.1	nucleoside-diphosphate sugar epimerase/dehydratase
pgaptmp_001971	XEY08302.1	UDP-N-acetylglucosamine 1-carboxyvinyltransferase
pgaptmp_001972	XEY08303.1	diguanylate cyclase
pgaptmp_001973	XEY08304.1	hypothetical protein
pgaptmp_001974	XEY08305.1	rod shape-determining protein
pgaptmp_001975	XEY08306.1	alanine--tRNA ligase
pgaptmp_001976	XEY08307.1	phosphatidate cytidylyltransferase
pgaptmp_001977	XEY08308.1	polyprenyl diphosphate synthase
pgaptmp_001978	XEY08309.1	ribosome recycling factor
pgaptmp_001979	XEY08310.1	2-C-methyl-D-erythritol 2, 4-cyclodiphosphate synthase
pgaptmp_001980	XEY08311.1	DUF4899 domain-containing protein
pgaptmp_001981	XEY08312.1	glucose-1-phosphate adenylyltransferase
pgaptmp_001982	XEY08313.1	glucose-1-phosphate adenylyltransferase subunit GlgD
pgaptmp_001983	XEY08314.1	deoxyribose-phosphate aldolase
pgaptmp_001984	XEY08315.1	SsrA-binding protein SmpB
pgaptmp_001985	XEY08316.1	YraN family protein
pgaptmp_001986	XEY08317.1	Asp-tRNA(Asn)/Glu-tRNA(Gln) amidotransferase subunit GatC
pgaptmp_001987	XEY08318.1	carbon storage regulator CsrA
pgaptmp_001988	XEY08319.1	flagellar assembly protein FliW
pgaptmp_001989	XEY08320.1	alpha/beta hydrolase
pgaptmp_001990	XEY08321.1	SoxR reducing system RseC family protein
pgaptmp_001991	XEY09396.1	DAK2 domain-containing protein
pgaptmp_001992	XEY08322.1	Asp23/Gls24 family envelope stress response protein
pgaptmp_001993	XEY08323.1	1-deoxy-D-xylulose-5-phosphate synthase
pgaptmp_001994	XEY08324.1	serine--tRNA ligase
pgaptmp_001995	XEY08325.1	S-methyl-5-thioribose-1-phosphate isomerase
pgaptmp_001996	XEY08326.1	potassium channel protein
pgaptmp_001997	XEY08327.1	peptidyl-prolyl cis-trans isomerase
pgaptmp_001998	XEY08328.1	leucine--tRNA ligase
pgaptmp_001999	XEY08329.1	magnesium transporter
pgaptmp_002000	XEY08330.1	hypothetical protein
pgaptmp_002001	XEY08331.1	excinuclease ABC subunit UvrA
pgaptmp_002002	XEY08332.1	RdgB/HAM1 family non-canonical purine NTP pyrophosphatase
pgaptmp_002003	XEY08333.1	imidazolonepropionase
pgaptmp_002004	XEY08334.1	NusG domain II-containing protein
pgaptmp_002005	XEY08335.1	Gx transporter family protein
pgaptmp_002006	XEY08336.1	GH1 family beta-glucosidase
pgaptmp_002007	XEY08337.1	IS1182 family transposase
pgaptmp_002008	XEY08338.1	flagellar motor switch phosphatase FliY
pgaptmp_002009	XEY08339.1	flagellar motor switch protein FliM
pgaptmp_002010	XEY08340.1	flagellar basal body-associated FliL family protein
pgaptmp_002011	XEY08341.1	IS110 family transposase
pgaptmp_002012	XEY08342.1	flagellar motor protein MotB
pgaptmp_002013	XEY08343.1	motility protein A
pgaptmp_002014	XEY08344.1	flagellar FlbD family protein
pgaptmp_002015	XEY08345.1	flagellar hook-basal body complex protein
pgaptmp_002016	XEY08346.1	flagellar hook assembly protein FlgD
pgaptmp_002017	XEY09397.1	flagellar hook-length control protein FliK
pgaptmp_002018	XEY08347.1	hypothetical protein
pgaptmp_002019	XEY08348.1	elongation factor G
pgaptmp_002020	XEY08349.1	dihydrofolate reductase family protein
pgaptmp_002021	XEY08350.1	chaperonin GroEL
pgaptmp_002022	XEY08351.1	co-chaperone GroES
pgaptmp_002024	XEY08352.1	hypothetical protein
pgaptmp_002025	XEY08353.1	PQQ-binding-like beta-propeller repeat protein
pgaptmp_002026	XEY08354.1	hypothetical protein
pgaptmp_002027	XEY08355.1	IS3 family transposase
pgaptmp_002028	XEY08356.1	transposase
pgaptmp_002029	XEY08357.1	MFS transporter
pgaptmp_002030	XEY08358.1	sigma-54-dependent Fis family transcriptional regulator
pgaptmp_002031	XEY08359.1	secondary thiamine-phosphate synthase enzyme YjbQ
pgaptmp_002032	XEY08360.1	adenylate/guanylate cyclase domain-containing protein
pgaptmp_002033	XEY08361.1	HD domain-containing phosphohydrolase
pgaptmp_002034	XEY08362.1	DUF3307 domain-containing protein
pgaptmp_002035	XEY08363.1	FecR family protein
pgaptmp_002036	XEY08364.1	HD domain-containing protein
pgaptmp_002037	XEY08365.1	HU family DNA-binding protein
pgaptmp_002038	XEY08366.1	secondary thiamine-phosphate synthase enzyme YjbQ
pgaptmp_002039	XEY08367.1	ABC transporter permease
pgaptmp_002040	XEY08368.1	ABC transporter permease
pgaptmp_002041	XEY09398.1	ABC transporter ATP-binding protein
pgaptmp_002042	XEY08369.1	BMP family ABC transporter substrate-binding protein
pgaptmp_002043	XEY08370.1	hypothetical protein
pgaptmp_002044	XEY08371.1	ferredoxin
	pseudogene = features marked as 'pseudogene', meaning they do not encode the expected translation (e.g. missing or internal stop codons)

## Sheet: F. gondwanense
Locus_tag (PRIDE)	GenBank accession	Functional annotation
pgaptmp_000001	XEY04412.1	chromosomal replication initiator protein DnaA
pgaptmp_000002	XEY04413.1	M55 family metallopeptidase
pgaptmp_000003	XEY04414.1	bifunctional enoyl-CoA hydratase/phosphate acetyltransferase
pgaptmp_000004	XEY04415.1	carbamate kinase
pgaptmp_000005	XEY04416.1	16S rRNA (cytosine(1402)-N(4))-methyltransferase RsmH
pgaptmp_000006	XEY04417.1	hypothetical protein
pgaptmp_000007	XEY04418.1	penicillin-binding protein 2
pgaptmp_000008	XEY04419.1	50S ribosomal protein L10
pgaptmp_000009	XEY04420.1	50S ribosomal protein L7/L12
pgaptmp_000010	XEY04421.1	DNA-directed RNA polymerase subunit beta
pgaptmp_000011	XEY04422.1	DNA-directed RNA polymerase subunit beta'
pgaptmp_000012	XEY04423.1	6-carboxytetrahydropterin synthase QueD
pgaptmp_000013	XEY04424.1	Gfo/Idh/MocA family oxidoreductase
pgaptmp_000014	XEY04425.1	16S rRNA (guanine(527)-N(7))-methyltransferase RsmG
pgaptmp_000015	XEY04426.1	WecB/TagA/CpsF family glycosyltransferase
pgaptmp_000016	XEY04427.1	transposase
pgaptmp_000018	XEY04428.1	hypothetical protein
pgaptmp_000019	XEY04429.1	hypothetical protein
pgaptmp_000020	XEY04430.1	LCP family protein
pgaptmp_000021	XEY04431.1	hypoxanthine phosphoribosyltransferase
pgaptmp_000022	XEY04432.1	tRNA 2-thiouridine(34) synthase MnmA
pgaptmp_000023	XEY04433.1	Rrf2 family transcriptional regulator
pgaptmp_000024	XEY04434.1	3D domain-containing protein
pgaptmp_000025	XEY04435.1	DUF2225 domain-containing protein
pgaptmp_000026	XEY04436.1	signal recognition particle-docking protein FtsY
pgaptmp_000027	XEY04437.1	class I SAM-dependent methyltransferase
pgaptmp_000028	XEY04438.1	hypothetical protein
pgaptmp_000029	XEY04439.1	hypothetical protein
pgaptmp_000030	XEY04440.1	trigger factor
pgaptmp_000031	XEY05449.1	septum site-determining protein MinD
pgaptmp_000032	XEY04441.1	peptide chain release factor 2
pgaptmp_000033	XEY04442.1	hypothetical protein
pgaptmp_000034	XEY04443.1	EscU/YscU/HrcU family type III secretion system export apparatus switch protein
pgaptmp_000035	XEY04444.1	hypothetical protein
pgaptmp_000036	XEY04445.1	helicase-related protein
pgaptmp_000037	XEY04446.1	nucleotidyltransferase
pgaptmp_000038	XEY04447.1	hypothetical protein
pgaptmp_000039	XEY05450.1	pyruvate carboxylase subunit B
pgaptmp_000040	XEY04448.1	2-amino-4-hydroxy-6-hydroxymethyldihydropteridine diphosphokinase
pgaptmp_000041	XEY04449.1	flagellar protein FliT
pgaptmp_000042	XEY04450.1	methylmalonyl-CoA mutase family protein
pgaptmp_000043	XEY04451.1	pyridoxal 5'-phosphate synthase lyase subunit PdxS
pgaptmp_000044	XEY04452.1	pyridoxal 5'-phosphate synthase glutaminase subunit PdxT
pgaptmp_000045	XEY04453.1	Na+/H+ antiporter subunit E
pgaptmp_000046	XEY04454.1	monovalent cation/H+ antiporter complex subunit F
pgaptmp_000047	XEY04455.1	monovalent cation/H(+) antiporter subunit G
pgaptmp_000048	XEY04456.1	DUF4040 domain-containing protein
pgaptmp_000049	XEY04457.1	MnhB domain-containing protein
pgaptmp_000050	XEY04458.1	sodium:proton antiporter
pgaptmp_000051	XEY04459.1	proton-conducting transporter membrane subunit
pgaptmp_000052	XEY04460.1	proton-conducting transporter membrane subunit
pgaptmp_000053	XEY04461.1	NADH-quinone oxidoreductase subunit H
pgaptmp_000054	XEY05451.1	NADH-quinone oxidoreductase subunit B family protein
pgaptmp_000055	XEY04462.1	NADH-quinone oxidoreductase subunit C
pgaptmp_000056	XEY04463.1	NADH-quinone oxidoreductase subunit D
pgaptmp_000057	XEY04464.1	FAD-dependent oxidoreductase
pgaptmp_000058	XEY04465.1	ferritin family protein
pgaptmp_000059	XEY04466.1	ABC transporter substrate-binding protein
pgaptmp_000060	XEY04467.1	ABC transporter substrate-binding protein
pgaptmp_000061	XEY04468.1	branched-chain amino acid ABC transporter permease
pgaptmp_000062	XEY04469.1	branched-chain amino acid ABC transporter permease
pgaptmp_000063	XEY04470.1	ABC transporter ATP-binding protein
pgaptmp_000064	XEY04471.1	ABC transporter ATP-binding protein
pgaptmp_000065	XEY04472.1	endonuclease III domain-containing protein
pgaptmp_000066	XEY04473.1	ABC transporter substrate-binding protein
pgaptmp_000067	XEY04474.1	pyrroline-5-carboxylate reductase
pgaptmp_000068	XEY04475.1	glutamate 5-kinase
pgaptmp_000069	XEY04476.1	glutamate-5-semialdehyde dehydrogenase
pgaptmp_000071	XEY04477.1	sodium-translocating pyrophosphatase
pgaptmp_000072	XEY04478.1	ABC transporter ATP-binding protein
pgaptmp_000073	XEY04479.1	iron ABC transporter permease
pgaptmp_000074	XEY04480.1	ABC transporter substrate-binding protein
pgaptmp_000075	XEY04481.1	L-Ala-D/L-Glu epimerase
pgaptmp_000076	XEY04482.1	transglutaminase domain-containing protein
pgaptmp_000077	XEY04483.1	alkaline phosphatase
pgaptmp_000078	XEY04484.1	nucleotide-binding protein
pgaptmp_000079	XEY04485.1	thermonuclease family protein
pgaptmp_000080	XEY04486.1	hypothetical protein
pgaptmp_000081	XEY04487.1	hypothetical protein
pgaptmp_000082	XEY04488.1	L-glutamate gamma-semialdehyde dehydrogenase
pgaptmp_000083	XEY04489.1	D-ornithine 4,5-aminomutase subunit OraE
pgaptmp_000084	XEY04490.1	ornithine aminomutase subunit alpha
pgaptmp_000085	XEY04491.1	2-amino-4-oxopentanoate thiolase subunit OrtB
pgaptmp_000086	XEY04492.1	2-amino-4-oxopentanoate thiolase subunit OrtA
pgaptmp_000087	XEY04493.1	2,4-diaminopentanoate dehydrogenase
pgaptmp_000088	XEY04494.1	hypothetical protein
pgaptmp_000089	XEY04495.1	adenylosuccinate lyase
pgaptmp_000090	XEY04496.1	methyltransferase
pgaptmp_000091	XEY04497.1	flagellar hook-associated protein FlgL
pgaptmp_000092	XEY04498.1	flagellar hook-associated protein FlgK
pgaptmp_000093	XEY04499.1	flagellar export chaperone FlgN
pgaptmp_000094	XEY04500.1	flagellar biosynthesis anti-sigma factor FlgM
pgaptmp_000095	XEY04501.1	23S rRNA (pseudouridine(1915)-N(3))-methyltransferase RlmH
pgaptmp_000096	XEY04502.1	NYN domain-containing protein
pgaptmp_000097	XEY04503.1	DUF501 domain-containing protein
pgaptmp_000098	XEY04504.1	50S ribosomal protein L11 methyltransferase
pgaptmp_000099	XEY04505.1	M23 family metallopeptidase
pgaptmp_000100	XEY05452.1	tRNA uridine-5-carboxymethylaminomethyl(34) synthesis enzyme MnmG
pgaptmp_000101	XEY04506.1	amidohydrolase family protein
pgaptmp_000102	XEY04507.1	6-phosphofructokinase
pgaptmp_000103	XEY04508.1	ATP-binding protein
pgaptmp_000104	XEY04509.1	4-(cytidine 5'-diphospho)-2-C-methyl-D-erythritol kinase
pgaptmp_000105	XEY04510.1	DNA mismatch repair protein MutT
pgaptmp_000106	XEY04511.1	GlmL-related ornithine degradation protein
pgaptmp_000107	XEY04512.1	sugar ABC transporter substrate-binding protein
pgaptmp_000108	XEY04513.1	sugar ABC transporter ATP-binding protein
pgaptmp_000109	XEY04514.1	sugar ABC transporter permease
pgaptmp_000110	XEY04515.1	ROK family protein
pgaptmp_000111	XEY04516.1	LemA family protein
pgaptmp_000112	XEY04517.1	phosphoribosylformylglycinamidine cyclo-ligase
pgaptmp_000113	XEY04518.1	phosphoribosylamine--glycine ligase
pgaptmp_000114	XEY04519.1	phosphoribosylaminoimidazolecarboxamide formyltransferase
pgaptmp_000115	XEY04520.1	phosphoribosylglycinamide formyltransferase
pgaptmp_000116	XEY04521.1	amidophosphoribosyltransferase
pgaptmp_000117	XEY04522.1	DNA-directed RNA polymerase subunit omega
pgaptmp_000118	XEY04523.1	guanylate kinase
pgaptmp_000119	XEY04524.1	DUF370 domain-containing protein
pgaptmp_000120	XEY04525.1	DUF1732 domain-containing protein
pgaptmp_000121	XEY04526.1	transketolase
pgaptmp_000122	XEY04527.1	iron-containing alcohol dehydrogenase
pgaptmp_000123	XEY04528.1	PhoPQ-activated protein PqaA family protein
pgaptmp_000124	XEY04529.1	alpha-amylase family glycosyl hydrolase
pgaptmp_000125	XEY04530.1	response regulator
pgaptmp_000126	XEY04531.1	TrkA family potassium uptake protein
pgaptmp_000127	XEY04532.1	TrkA family potassium uptake protein
pgaptmp_000128	XEY04533.1	TrkH family potassium uptake protein
pgaptmp_000129	XEY04534.1	DUF4897 domain-containing protein
pgaptmp_000130	XEY04535.1	hypothetical protein
pgaptmp_000131	XEY04536.1	AmmeMemoRadiSam system protein A
pgaptmp_000132	XEY04537.1	hypothetical protein
pgaptmp_000133	XEY04538.1	tRNA (adenine-N1)-methyltransferase
pgaptmp_000134	XEY04539.1	S41 family peptidase
pgaptmp_000135	XEY04540.1	hypothetical protein
pgaptmp_000136	XEY04541.1	hypothetical protein
pgaptmp_000137	XEY04542.1	MMPL family transporter
pgaptmp_000138	XEY04543.1	glycosyltransferase family 4 protein
pgaptmp_000139	XEY04544.1	ribosome small subunit-dependent GTPase A
pgaptmp_000140	XEY04545.1	PASTA domain-containing protein
pgaptmp_000141	XEY04546.1	23S rRNA (adenine(2503)-C(2))-methyltransferase RlmN
pgaptmp_000142	XEY04547.1	radical SAM protein
pgaptmp_000143	XEY04548.1	radical SAM protein
pgaptmp_000144	XEY04549.1	M42 family metallopeptidase
pgaptmp_000145	XEY04550.1	hypothetical protein
pgaptmp_000146	XEY04551.1	ComEA family DNA-binding protein
pgaptmp_000147	XEY04552.1	HD domain-containing protein
pgaptmp_000148	XEY04553.1	HAMP domain-containing sensor histidine kinase
pgaptmp_000149	XEY04554.1	transporter substrate-binding domain-containing protein
pgaptmp_000150	XEY04555.1	VanZ family protein
pgaptmp_000151	XEY04556.1	MBL fold metallo-hydrolase
pgaptmp_000152	XEY04557.1	hypothetical protein
pgaptmp_000153	XEY04558.1	UDP-N-acetylmuramoyl-L-alanine--D-glutamate ligase
pgaptmp_000154	XEY04559.1	alpha-amylase family glycosyl hydrolase
pgaptmp_000155	XEY04560.1	phosphopyruvate hydratase
pgaptmp_000156	XEY04561.1	hypothetical protein
pgaptmp_000157	XEY04562.1	S-layer homology domain-containing protein
pgaptmp_000158	XEY05453.1	tyrosine--tRNA ligase
pgaptmp_000159	XEY04563.1	preprotein translocase subunit SecG
pgaptmp_000160	XEY04564.1	PolC-type DNA polymerase III
pgaptmp_000161	XEY04565.1	crossover junction endodeoxyribonuclease RuvC
pgaptmp_000162	XEY05454.1	tRNA preQ1(34) S-adenosylmethionine ribosyltransferase-isomerase QueA
pgaptmp_000163	XEY04566.1	30S ribosomal protein S15
pgaptmp_000164	XEY04567.1	hypothetical protein
pgaptmp_000165	XEY04568.1	flagellar hook-basal body complex protein FliE
pgaptmp_000166	XEY04569.1	flagellar basal body rod protein FlgC
pgaptmp_000167	XEY05455.1	flagellar basal body rod protein FlgB
pgaptmp_000168	XEY04570.1	hypothetical protein
pgaptmp_000169	XEY04571.1	hypothetical protein
pgaptmp_000170	XEY04572.1	DNA mismatch repair endonuclease MutL
pgaptmp_000171	XEY05456.1	TldD/PmbA family protein
pgaptmp_000172	XEY04573.1	TldD/PmbA family protein
pgaptmp_000173	XEY04574.1	hypothetical protein
pgaptmp_000174	XEY04575.1	ABC transporter substrate-binding protein
pgaptmp_000175	XEY04576.1	ABC transporter permease
pgaptmp_000176	XEY04577.1	ABC transporter permease
pgaptmp_000177	XEY04578.1	ABC transporter ATP-binding protein
pgaptmp_000178	XEY04579.1	ABC transporter ATP-binding protein
pgaptmp_000179	XEY04580.1	beta-galactosidase BgaS
pgaptmp_000180	XEY04581.1	LacI family DNA-binding transcriptional regulator
pgaptmp_000181	XEY04582.1	glycoside hydrolase family 5 protein
pgaptmp_000182	XEY04583.1	glycoside hydrolase family 130 protein
pgaptmp_000183	XEY04584.1	ABC transporter permease
pgaptmp_000184	XEY04585.1	ABC transporter permease
pgaptmp_000185	XEY04586.1	ABC transporter substrate-binding protein
pgaptmp_000186	XEY04587.1	dipeptide ABC transporter ATP-binding protein
pgaptmp_000187	XEY04588.1	ABC transporter ATP-binding protein
pgaptmp_000188	XEY04589.1	hypothetical protein
pgaptmp_000189	XEY04590.1	exodeoxyribonuclease VII
pgaptmp_000190	XEY04591.1	exodeoxyribonuclease VII large subunit
pgaptmp_000191	XEY04592.1	glycoside hydrolase family 31 protein
pgaptmp_000192	XEY04593.1	pantoate--beta-alanine ligase
pgaptmp_000193	XEY04594.1	DNA-processing protein DprA
pgaptmp_000194	XEY04595.1	RnfABCDGE type electron transport complex subunit B
pgaptmp_000195	XEY04596.1	exopolysaccharide Pel transporter PelG
pgaptmp_000196	XEY04597.1	hypothetical protein
pgaptmp_000197	XEY04598.1	hypothetical protein
pgaptmp_000198	XEY04599.1	methylenetetrahydrofolate reductase
pgaptmp_000199	XEY04600.1	primosomal protein N'
pgaptmp_000200	XEY04601.1	sodium-dependent transporter
pgaptmp_000201	XEY04602.1	CotH kinase family protein
pgaptmp_000202	XEY04603.1	hypothetical protein
pgaptmp_000203	XEY04604.1	ABC transporter permease
pgaptmp_000204	XEY04605.1	hypothetical protein
pgaptmp_000207	XEY04606.1	competence/damage-inducible protein A
pgaptmp_000208	XEY04607.1	LacI family DNA-binding transcriptional regulator
pgaptmp_000209	XEY04608.1	D-alanine--D-alanine ligase
pgaptmp_000210	XEY04609.1	RRXRR domain-containing protein
pgaptmp_000211	Pseudogene	RRXRR domain-containing protein
pgaptmp_000212	XEY05457.1	HNH endonuclease
pgaptmp_000213	XEY04610.1	M48 family metalloprotease
pgaptmp_000214	XEY04611.1	metal-dependent hydrolase
pgaptmp_000215	XEY04612.1	IS110 family transposase
pgaptmp_000216	XEY04613.1	IS110 family transposase
pgaptmp_000217	XEY04614.1	carbohydrate ABC transporter substrate-binding protein
pgaptmp_000218	XEY04615.1	extracellular solute-binding protein
pgaptmp_000219	XEY04616.1	sugar ABC transporter permease
pgaptmp_000220	XEY04617.1	carbohydrate ABC transporter permease
pgaptmp_000221	XEY04618.1	YIP1 family protein
pgaptmp_000222	XEY04619.1	DUF5696 domain-containing protein
pgaptmp_000223	XEY04620.1	sugar ABC transporter permease
pgaptmp_000224	XEY04621.1	carbohydrate ABC transporter permease
pgaptmp_000225	XEY04622.1	beta-glucosidase
pgaptmp_000226	XEY04623.1	cellobiose phosphorylase
pgaptmp_000227	XEY04624.1	glycoside hydrolase family 16 protein
pgaptmp_000228	XEY04625.1	substrate-binding domain-containing protein
pgaptmp_000229	XEY04626.1	ABC transporter substrate-binding protein
pgaptmp_000230	XEY04627.1	sugar ABC transporter permease
pgaptmp_000231	XEY04628.1	carbohydrate ABC transporter permease
pgaptmp_000232	XEY04629.1	hypothetical protein
pgaptmp_000233	XEY04630.1	NADPH-dependent glutamate synthase
pgaptmp_000234	XEY04631.1	sulfide/dihydroorotate dehydrogenase-like FAD/NAD-binding protein
pgaptmp_000235	XEY04632.1	methyl-accepting chemotaxis protein
pgaptmp_000236	XEY04633.1	MBL fold metallo-hydrolase
pgaptmp_000237	XEY04634.1	chromate transporter
pgaptmp_000238	XEY04635.1	chromate transporter
pgaptmp_000239	XEY04636.1	EamA family transporter
pgaptmp_000240	XEY04637.1	DNA polymerase I
pgaptmp_000241	XEY04638.1	carboxymuconolactone decarboxylase family protein
pgaptmp_000242	XEY04639.1	DegV family protein
pgaptmp_000243	XEY04640.1	DNA repair protein RadA
pgaptmp_000244	XEY04641.1	ATP-dependent Clp protease ATP-binding subunit
pgaptmp_000245	XEY04642.1	acetylxylan esterase
pgaptmp_000246	XEY04643.1	CehA/McbA family metallohydrolase
pgaptmp_000249	XEY04644.1	GTPase ObgE
pgaptmp_000250	XEY04645.1	nicotinate-nicotinamide nucleotide adenylyltransferase
pgaptmp_000251	XEY04646.1	tRNA-dihydrouridine synthase
pgaptmp_000252	XEY04647.1	histidine phosphatase family protein
pgaptmp_000253	XEY04648.1	hypothetical protein
pgaptmp_000254	XEY04649.1	ABC transporter ATP-binding protein
pgaptmp_000255	XEY05458.1	ABC transporter permease
pgaptmp_000256	XEY04650.1	ABC transporter permease
pgaptmp_000257	XEY04651.1	purine-nucleoside phosphorylase
pgaptmp_000258	XEY04652.1	methyl-accepting chemotaxis protein
pgaptmp_000259	XEY04653.1	tRNA uridine-5-carboxymethylaminomethyl(34) synthesis GTPase MnmE
pgaptmp_000260	XEY04654.1	flagellar biosynthesis protein FlhA
pgaptmp_000261	XEY04655.1	flagellar biosynthesis protein FlhF
pgaptmp_000262	XEY04656.1	P-loop NTPase
pgaptmp_000263	XEY04657.1	PilZ domain-containing protein
pgaptmp_000264	XEY04658.1	PilZ domain-containing protein
pgaptmp_000265	XEY04659.1	CheY-P phosphatase CheC
pgaptmp_000266	XEY04660.1	chemoreceptor glutamine deamidase/glutamate methylesterase CheD
pgaptmp_000267	XEY04661.1	FliA/WhiG family RNA polymerase sigma factor
pgaptmp_000268	XEY04662.1	hypothetical protein
pgaptmp_000269	XEY04663.1	hypothetical protein
pgaptmp_000270	XEY04664.1	hypothetical protein
pgaptmp_000271	XEY04665.1	electron transport complex subunit RsxC
pgaptmp_000272	XEY04666.1	RnfABCDGE type electron transport complex subunit D
pgaptmp_000273	XEY04667.1	RnfABCDGE type electron transport complex subunit G
pgaptmp_000274	XEY04668.1	electron transport complex subunit E
pgaptmp_000275	XEY04669.1	RnfABCDGE type electron transport complex subunit A
pgaptmp_000276	XEY04670.1	polyribonucleotide nucleotidyltransferase
pgaptmp_000277	XEY04671.1	pitrilysin family protein
pgaptmp_000278	XEY04672.1	ATP-dependent protease ATPase subunit HslU
pgaptmp_000279	XEY05459.1	sugar ABC transporter permease
pgaptmp_000280	XEY04673.1	ABC transporter permease subunit
pgaptmp_000281	XEY04674.1	MFS transporter
pgaptmp_000282	XEY04675.1	riboflavin biosynthesis protein RibF
pgaptmp_000283	XEY04676.1	endonuclease III
pgaptmp_000284	XEY04677.1	flagellar filament capping protein FliD
pgaptmp_000285	XEY04678.1	flagellar protein FlaG
pgaptmp_000286	XEY04679.1	30S ribosome-binding factor RbfA
pgaptmp_000287	XEY04680.1	HDOD domain-containing protein
pgaptmp_000288	XEY04681.1	ATP-binding protein
pgaptmp_000289	XEY04682.1	arginine--tRNA ligase
pgaptmp_000290	XEY05460.1	ribosome biogenesis GTP-binding protein YihA/YsxC
pgaptmp_000291	XEY04683.1	endopeptidase La
pgaptmp_000292	XEY04684.1	tRNA (adenosine(37)-N6)-threonylcarbamoyltransferase complex ATPase subunit type 1 TsaE
pgaptmp_000293	XEY04685.1	glycerol kinase GlpK
pgaptmp_000294	XEY05461.1	DUF2905 domain-containing protein
pgaptmp_000295	XEY04686.1	stage 0 sporulation family protein
pgaptmp_000296	XEY04687.1	hypothetical protein
pgaptmp_000297	XEY04688.1	polyprenyl synthetase family protein
pgaptmp_000298	XEY04689.1	glycogen debranching protein GlgX
pgaptmp_000299	XEY04690.1	hypothetical protein
pgaptmp_000300	XEY04691.1	Rid family detoxifying hydrolase
pgaptmp_000301	XEY04692.1	ABC transporter ATP-binding protein
pgaptmp_000302	XEY04693.1	YitT family protein
pgaptmp_000303	XEY04694.1	methyl-accepting chemotaxis protein
pgaptmp_000304	XEY04695.1	methyl-accepting chemotaxis protein
pgaptmp_000305	XEY04696.1	acetyl-CoA C-acetyltransferase
pgaptmp_000306	XEY04697.1	beta-ketoacyl-ACP reductase
pgaptmp_000307	XEY04698.1	transporter substrate-binding domain-containing protein
pgaptmp_000308	XEY04699.1	thiamine ABC transporter substrate-binding protein
pgaptmp_000309	XEY04700.1	hypothetical protein
pgaptmp_000310	XEY04701.1	MFS transporter
pgaptmp_000311	XEY04702.1	MATE family efflux transporter
pgaptmp_000312	XEY04703.1	MFS transporter
pgaptmp_000313	XEY05376.1	ATP-dependent Clp protease ATP-binding subunit
pgaptmp_000316	XEY04704.1	30S ribosomal protein S6
pgaptmp_000317	XEY04705.1	single-stranded DNA-binding protein
pgaptmp_000318	XEY04706.1	30S ribosomal protein S18
pgaptmp_000319	XEY04707.1	endo alpha-1,4 polygalactosaminidase
pgaptmp_000320	XEY04708.1	GTPase Era
pgaptmp_000321	XEY04709.1	DNA polymerase III subunit delta
pgaptmp_000322	XEY04710.1	ABC transporter ATP-binding protein
pgaptmp_000323	XEY04711.1	pantetheine-phosphate adenylyltransferase
pgaptmp_000324	XEY04712.1	replicative DNA helicase
pgaptmp_000325	XEY04713.1	apolipoprotein N-acyltransferase
pgaptmp_000326	XEY04714.1	DegT/DnrJ/EryC1/StrS family aminotransferase
pgaptmp_000327	XEY04715.1	tetratricopeptide repeat protein
pgaptmp_000328	XEY04716.1	cation diffusion facilitator family transporter
pgaptmp_000329	XEY04717.1	50S ribosomal protein L20
pgaptmp_000330	XEY04718.1	50S ribosomal protein L35
pgaptmp_000331	XEY04719.1	translation initiation factor IF-3
pgaptmp_000335	XEY04720.1	HD domain-containing protein
pgaptmp_000336	XEY04721.1	CoA-binding protein
pgaptmp_000337	XEY05377.1	CBS domain-containing protein
pgaptmp_000338	XEY04722.1	hypothetical protein
pgaptmp_000339	XEY04723.1	LPP20 family lipoprotein
pgaptmp_000340	XEY04724.1	hypothetical protein
pgaptmp_000341	XEY04725.1	signal peptidase I
pgaptmp_000342	XEY05378.1	50S ribosomal protein L19
pgaptmp_000343	XEY04726.1	RNA methyltransferase
pgaptmp_000344	XEY04727.1	tRNA (guanosine(37)-N1)-methyltransferase TrmD
pgaptmp_000345	XEY04728.1	ribosome maturation factor RimM
pgaptmp_000346	XEY04729.1	KH domain-containing protein
pgaptmp_000347	XEY04730.1	30S ribosomal protein S16
pgaptmp_000348	XEY04731.1	signal recognition particle protein
pgaptmp_000349	XEY04732.1	MFS transporter
pgaptmp_000350	XEY04733.1	peptidylprolyl isomerase
pgaptmp_000351	XEY04734.1	GT4 family glycosyltransferase PelF
pgaptmp_000352	XEY04735.1	DUF2194 domain-containing protein
pgaptmp_000353	XEY04736.1	RMD1 family protein
pgaptmp_000354	XEY04737.1	5'-nucleotidase C-terminal domain-containing protein
pgaptmp_000355	XEY04738.1	transcription repressor NadR
pgaptmp_000356	XEY04739.1	isochorismatase family cysteine hydrolase
pgaptmp_000357	XEY04740.1	DEAD/DEAH box helicase
pgaptmp_000358	XEY04741.1	metal-dependent hydrolase
pgaptmp_000359	XEY04742.1	hypothetical protein
pgaptmp_000360	XEY04743.1	2Fe-2S iron-sulfur cluster binding domain-containing protein
pgaptmp_000361	XEY04744.1	Rnf-Nqr domain containing protein
pgaptmp_000362	XEY04745.1	NADH:ubiquinone reductase (Na(+)-transporting) subunit D
pgaptmp_000363	XEY04746.1	FMN-binding protein
pgaptmp_000364	XEY04747.1	RnfABCDGE type electron transport complex subunit D
pgaptmp_000365	XEY04748.1	cytochrome b5 domain-containing protein
pgaptmp_000366	XEY04749.1	hypothetical protein
pgaptmp_000367	XEY04750.1	Asp23/Gls24 family envelope stress response protein
pgaptmp_000368	XEY04751.1	Asp23/Gls24 family envelope stress response protein
pgaptmp_000369	XEY04752.1	hemolysin III family protein
pgaptmp_000370	XEY04753.1	SpoIID/LytB domain-containing protein
pgaptmp_000371	XEY04754.1	GNAT family N-acetyltransferase
pgaptmp_000372	XEY04755.1	ribosomal L7Ae/L30e/S12e/Gadd45 family protein
pgaptmp_000373	XEY04756.1	GTP cyclohydrolase FolE2
pgaptmp_000374	XEY04757.1	hypothetical protein
pgaptmp_000375	XEY04758.1	HD-GYP domain-containing protein
pgaptmp_000376	XEY04759.1	ABC transporter substrate-binding protein
pgaptmp_000377	XEY04760.1	glycerophosphodiester phosphodiesterase family protein
pgaptmp_000378	XEY04761.1	acyl carrier protein
pgaptmp_000379	XEY04762.1	DegV family protein
pgaptmp_000380	XEY04763.1	beta-ketoacyl-ACP synthase II
pgaptmp_000381	XEY05379.1	3-hydroxyacyl-ACP dehydratase FabZ
pgaptmp_000382	XEY05380.1	enoyl-[acyl-carrier-protein] reductase FabK
pgaptmp_000383	XEY05381.1	ACP S-malonyltransferase
pgaptmp_000384	XEY04764.1	biotin transporter BioY
pgaptmp_000385	XEY04765.1	beta-ketoacyl-ACP reductase
pgaptmp_000386	XEY04766.1	alpha/beta hydrolase
pgaptmp_000387	XEY04767.1	pyruvate, phosphate dikinase
pgaptmp_000388	XEY04768.1	hypothetical protein
pgaptmp_000389	XEY04769.1	bifunctional UDP-N-acetylglucosamine diphosphorylase/glucosamine-1-phosphate N-acetyltransferase GlmU
pgaptmp_000390	XEY04770.1	ribose-phosphate pyrophosphokinase
pgaptmp_000391	XEY04771.1	50S ribosomal protein L25
pgaptmp_000392	XEY05382.1	aminoacyl-tRNA hydrolase
pgaptmp_000393	XEY04772.1	UvrB/UvrC motif-containing protein
pgaptmp_000394	XEY04773.1	sulfite exporter TauE/SafE family protein
pgaptmp_000395	XEY04774.1	M20/M25/M40 family metallo-hydrolase
pgaptmp_000396	XEY04775.1	MFS transporter
pgaptmp_000397	XEY05383.1	ZIP family metal transporter
pgaptmp_000398	XEY04776.1	diguanylate cyclase
pgaptmp_000399	XEY04777.1	FAD-binding oxidoreductase
pgaptmp_000400	XEY04778.1	FAD-dependent oxidoreductase
pgaptmp_000401	XEY04779.1	(2Fe-2S)-binding protein
pgaptmp_000402	XEY04780.1	class I SAM-dependent rRNA methyltransferase
pgaptmp_000403	XEY04781.1	PQQ-binding-like beta-propeller repeat protein
pgaptmp_000404	XEY04782.1	CoA pyrophosphatase
pgaptmp_000405	XEY04783.1	YifB family Mg chelatase-like AAA ATPase
pgaptmp_000406	XEY04784.1	carboxypeptidase M32
pgaptmp_000407	XEY04785.1	FAD-dependent oxidoreductase
pgaptmp_000408	XEY04786.1	nitroreductase family protein
pgaptmp_000409	XEY05384.1	DUF4438 domain-containing protein
pgaptmp_000410	XEY04787.1	ketoacyl-ACP synthase III
pgaptmp_000411	XEY04788.1	TetR/AcrR family transcriptional regulator
pgaptmp_000412	XEY04789.1	acetyl-CoA hydrolase/transferase C-terminal domain-containing protein
pgaptmp_000413	XEY04790.1	ABC transporter substrate-binding protein
pgaptmp_000414	XEY04791.1	ABC transporter ATP-binding protein
pgaptmp_000415	XEY04792.1	ABC transporter ATP-binding protein
pgaptmp_000416	XEY04793.1	branched-chain amino acid ABC transporter permease
pgaptmp_000417	XEY04794.1	alpha/beta fold hydrolase
pgaptmp_000418	XEY04795.1	hypothetical protein
pgaptmp_000419	XEY04796.1	hypothetical protein
pgaptmp_000420	XEY04797.1	hypothetical protein
pgaptmp_000421	XEY04798.1	TM0106 family RecB-like putative nuclease
pgaptmp_000422	XEY04799.1	SDR family oxidoreductase
pgaptmp_000423	XEY04800.1	MATE family efflux transporter
pgaptmp_000424	XEY04801.1	fumarate hydratase
pgaptmp_000425	XEY04802.1	FumA C-terminus/TtdB family hydratase beta subunit
pgaptmp_000426	XEY04803.1	flavodoxin
pgaptmp_000427	XEY04804.1	TspO/MBR family protein
pgaptmp_000428	XEY04805.1	hypothetical protein
pgaptmp_000430	XEY04806.1	hypothetical protein
pgaptmp_000431	XEY04807.1	MraY family glycosyltransferase
pgaptmp_000432	XEY04808.1	O-antigen ligase family protein
pgaptmp_000433	XEY04809.1	prolyl oligopeptidase family serine peptidase
pgaptmp_000434	XEY04810.1	PIG-L family deacetylase
pgaptmp_000435	XEY04811.1	hypothetical protein
pgaptmp_000436	XEY04812.1	hypothetical protein
pgaptmp_000437	XEY04813.1	PatB family C-S lyase
pgaptmp_000438	XEY04814.1	glutamine-hydrolyzing GMP synthase
pgaptmp_000439	XEY04815.1	cache domain-containing protein
pgaptmp_000440	XEY04816.1	hypothetical protein
pgaptmp_000441	XEY04817.1	IS110 family transposase
pgaptmp_000442	Pseudogene	M42 family peptidase
pgaptmp_000443	XEY04818.1	M20/M25/M40 family metallo-hydrolase
pgaptmp_000444	XEY04819.1	septum site-determining protein MinC
pgaptmp_000445	XEY04820.1	HD domain-containing protein
pgaptmp_000446	XEY04821.1	GGDEF domain-containing protein
pgaptmp_000447	XEY04822.1	hypothetical protein
pgaptmp_000448	XEY04823.1	hypothetical protein
pgaptmp_000449	XEY04824.1	hypothetical protein
pgaptmp_000450	XEY04825.1	hypothetical protein
pgaptmp_000451	XEY04826.1	methyl-accepting chemotaxis protein
pgaptmp_000452	XEY04827.1	carboxypeptidase-like regulatory domain-containing protein
pgaptmp_000453	XEY04828.1	S8 family serine peptidase
pgaptmp_000454	XEY04829.1	sensor domain-containing diguanylate cyclase
pgaptmp_000455	XEY04830.1	ABC transporter ATP-binding protein
pgaptmp_000456	Pseudogene	Glu/Leu/Phe/Val dehydrogenase
pgaptmp_000457	XEY04831.1	formate--tetrahydrofolate ligase
pgaptmp_000458	XEY04832.1	ExsB family protein
pgaptmp_000459	XEY05385.1	ribonuclease III
pgaptmp_000460	XEY04833.1	tyrosine-type recombinase/integrase
pgaptmp_000461	XEY05386.1	bifunctional (p)ppGpp synthetase/guanosine-3',5'-bis(diphosphate) 3'-pyrophosphohydrolase
pgaptmp_000462	XEY04834.1	D-aminoacyl-tRNA deacylase
pgaptmp_000463	XEY04835.1	epoxyqueuosine reductase QueH
pgaptmp_000464	XEY04836.1	DUF4940 domain-containing protein
pgaptmp_000465	XEY04837.1	ATP-binding protein
pgaptmp_000466	XEY04838.1	divergent PAP2 family protein
pgaptmp_000467	XEY04839.1	transglycosylase SLT domain-containing protein
pgaptmp_000468	XEY04840.1	ABC transporter ATP-binding protein
pgaptmp_000469	XEY04841.1	solute carrier family 23 protein
pgaptmp_000470	XEY04842.1	5-(carboxyamino)imidazole ribonucleotide synthase
pgaptmp_000471	XEY04843.1	5-(carboxyamino)imidazole ribonucleotide mutase
pgaptmp_000472	XEY04844.1	phosphoribosylaminoimidazolesuccinocarboxamide synthase
pgaptmp_000473	XEY04845.1	phosphoribosylformylglycinamidine synthase subunit PurS
pgaptmp_000474	XEY04846.1	phosphoribosylformylglycinamidine synthase subunit PurQ
pgaptmp_000475	XEY04847.1	phosphoribosylformylglycinamidine synthase subunit PurL
pgaptmp_000476	XEY04848.1	hypothetical protein
pgaptmp_000477	XEY04849.1	HD-GYP domain-containing protein
pgaptmp_000479	XEY04850.1	response regulator
pgaptmp_000480	XEY05387.1	IS21-like element helper ATPase IstB
pgaptmp_000481	XEY04851.1	FMN-dependent NADH-azoreductase
pgaptmp_000482	XEY04852.1	hypothetical protein
pgaptmp_000483	XEY04853.1	hypothetical protein
pgaptmp_000484	XEY04854.1	hypothetical protein
pgaptmp_000485	XEY04855.1	hypothetical protein
pgaptmp_000486	Pseudogene	IS1634 family transposase
pgaptmp_000487	XEY05388.1	IS21-like element helper ATPase IstB
pgaptmp_000488	XEY04856.1	HD domain-containing protein
pgaptmp_000489	XEY04857.1	RluA family pseudouridine synthase
pgaptmp_000490	Pseudogene	signal peptidase II
pgaptmp_000491	XEY04858.1	protein-glutamate O-methyltransferase CheR
pgaptmp_000492	XEY04859.1	hypothetical protein
pgaptmp_000493	XEY04860.1	YebC/PmpR family DNA-binding transcriptional regulator
pgaptmp_000494	XEY05389.1	ATP-dependent Clp endopeptidase proteolytic subunit ClpP
pgaptmp_000495	XEY04861.1	trigger factor
pgaptmp_000496	XEY04862.1	50S ribosomal protein L17
pgaptmp_000497	XEY04863.1	DNA-directed RNA polymerase subunit alpha
pgaptmp_000498	XEY04864.1	30S ribosomal protein S4
pgaptmp_000499	XEY04865.1	30S ribosomal protein S11
pgaptmp_000500	XEY04866.1	30S ribosomal protein S13
pgaptmp_000501	XEY04867.1	50S ribosomal protein L36
pgaptmp_000502	XEY05390.1	translation initiation factor IF-1
pgaptmp_000503	XEY04868.1	type I methionyl aminopeptidase
pgaptmp_000504	XEY04869.1	adenylate kinase
pgaptmp_000505	XEY04870.1	preprotein translocase subunit SecY
pgaptmp_000506	XEY04871.1	50S ribosomal protein L15
pgaptmp_000507	XEY04872.1	50S ribosomal protein L30
pgaptmp_000508	XEY04873.1	30S ribosomal protein S5
pgaptmp_000509	XEY04874.1	50S ribosomal protein L18
pgaptmp_000510	XEY04875.1	50S ribosomal protein L6
pgaptmp_000511	XEY04876.1	30S ribosomal protein S8
pgaptmp_000512	XEY04877.1	type Z 30S ribosomal protein S14
pgaptmp_000513	XEY04878.1	50S ribosomal protein L5
pgaptmp_000514	XEY04879.1	50S ribosomal protein L24
pgaptmp_000515	XEY04880.1	50S ribosomal protein L14
pgaptmp_000516	XEY04881.1	30S ribosomal protein S17
pgaptmp_000517	XEY04882.1	50S ribosomal protein L29
pgaptmp_000518	XEY04883.1	50S ribosomal protein L16
pgaptmp_000519	XEY04884.1	30S ribosomal protein S3
pgaptmp_000520	XEY04885.1	50S ribosomal protein L22
pgaptmp_000521	XEY04886.1	30S ribosomal protein S19
pgaptmp_000522	XEY04887.1	50S ribosomal protein L2
pgaptmp_000523	XEY04888.1	50S ribosomal protein L23
pgaptmp_000524	XEY04889.1	50S ribosomal protein L4
pgaptmp_000525	XEY04890.1	50S ribosomal protein L3
pgaptmp_000526	XEY04891.1	30S ribosomal protein S10
pgaptmp_000527	XEY04892.1	elongation factor Tu
pgaptmp_000528	XEY04893.1	elongation factor G
pgaptmp_000529	XEY04894.1	30S ribosomal protein S7
pgaptmp_000530	XEY04895.1	30S ribosomal protein S12
pgaptmp_000533	XEY04896.1	L-lactate dehydrogenase
pgaptmp_000534	XEY04897.1	alpha-amylase family glycosyl hydrolase
pgaptmp_000536	XEY04898.1	MFS transporter
pgaptmp_000537	XEY04899.1	hypothetical protein
pgaptmp_000538	XEY04900.1	DUF5685 family protein
pgaptmp_000539	XEY04901.1	hypothetical protein
pgaptmp_000540	XEY04902.1	hypothetical protein
pgaptmp_000541	XEY04903.1	ferritin family protein
pgaptmp_000542	XEY04904.1	thioredoxin family protein
pgaptmp_000543	XEY04905.1	penicillin-binding transpeptidase domain-containing protein
pgaptmp_000544	XEY04906.1	CBS domain-containing protein
pgaptmp_000545	XEY04907.1	metallophosphoesterase
pgaptmp_000546	XEY04908.1	MBL fold metallo-hydrolase
pgaptmp_000547	XEY04909.1	50S ribosomal protein L9
pgaptmp_000548	XEY04910.1	peptide chain release factor N(5)-glutamine methyltransferase
pgaptmp_000549	XEY04911.1	metal-sulfur cluster assembly factor
pgaptmp_000550	XEY04912.1	phosphoglucosamine mutase
pgaptmp_000551	XEY04913.1	TIGR00266 family protein
pgaptmp_000552	XEY04914.1	bifunctional pyr operon transcriptional regulator/uracil phosphoribosyltransferase PyrR
pgaptmp_000553	XEY04915.1	hypothetical protein
pgaptmp_000554	XEY04916.1	tRNA guanosine(34) transglycosylase Tgt
pgaptmp_000555	XEY04917.1	cyclodeaminase/cyclohydrolase family protein
pgaptmp_000558	XEY04918.1	MATE family efflux transporter
pgaptmp_000559	XEY04919.1	HAD hydrolase-like protein
pgaptmp_000560	XEY04920.1	hypothetical protein
pgaptmp_000561	XEY04921.1	DUF2922 family protein
pgaptmp_000562	XEY04922.1	hypothetical protein
pgaptmp_000563	XEY04923.1	hypothetical protein
pgaptmp_000564	XEY04924.1	6-phosphofructokinase
pgaptmp_000565	XEY04925.1	glycoside hydrolase family 13
pgaptmp_000566	XEY04926.1	hypothetical protein
pgaptmp_000567	XEY04927.1	hypothetical protein
pgaptmp_000568	XEY04928.1	hypothetical protein
pgaptmp_000569	XEY04929.1	alpha-amylase family glycosyl hydrolase
pgaptmp_000570	XEY04930.1	ABC transporter ATP-binding protein
pgaptmp_000571	XEY04931.1	ABC transporter ATP-binding protein
pgaptmp_000572	XEY04932.1	ABC transporter permease subunit
pgaptmp_000573	XEY04933.1	ABC transporter permease
pgaptmp_000574	XEY04934.1	ABC transporter substrate-binding protein
pgaptmp_000575	XEY04935.1	IS110 family transposase
pgaptmp_000576	XEY04936.1	hypothetical protein
pgaptmp_000577	XEY04937.1	MBL fold metallo-hydrolase
pgaptmp_000578	XEY04938.1	GGDEF domain-containing protein
pgaptmp_000579	XEY04939.1	ribonuclease
pgaptmp_000580	XEY04940.1	Maf family protein
pgaptmp_000581	XEY04941.1	DNA repair protein RadC
pgaptmp_000582	XEY04942.1	hypothetical protein
pgaptmp_000583	XEY04943.1	DegT/DnrJ/EryC1/StrS family aminotransferase
pgaptmp_000584	XEY04944.1	hypothetical protein
pgaptmp_000585	XEY04945.1	NCS2 family permease
pgaptmp_000586	XEY04946.1	hypothetical protein
pgaptmp_000587	XEY04947.1	alpha/beta hydrolase
pgaptmp_000588	XEY04948.1	phosphatase PAP2 family protein
pgaptmp_000589	XEY04949.1	hypothetical protein
pgaptmp_000590	XEY04950.1	SpoIIE family protein phosphatase
pgaptmp_000591	XEY04951.1	metalloregulator ArsR/SmtB family transcription factor
pgaptmp_000592	XEY04952.1	permease
pgaptmp_000593	XEY04953.1	thioredoxin family protein
pgaptmp_000594	XEY04954.1	tetratricopeptide repeat protein
pgaptmp_000595	XEY05391.1	DarT ssDNA thymidine ADP-ribosyltransferase family protein
pgaptmp_000596	XEY04955.1	macro domain-containing protein
pgaptmp_000597	XEY04956.1	hypothetical protein
pgaptmp_000598	XEY04957.1	MBL fold metallo-hydrolase
pgaptmp_000599	XEY04958.1	DUF3298 and DUF4163 domain-containing protein
pgaptmp_000600	XEY04959.1	metallophosphoesterase family protein
pgaptmp_000601	XEY04960.1	PhzF family phenazine biosynthesis protein
pgaptmp_000602	XEY04961.1	phospho-sugar mutase
pgaptmp_000603	XEY04962.1	iron ABC transporter permease
pgaptmp_000604	XEY04963.1	family 20 glycosylhydrolase
pgaptmp_000605	XEY04964.1	cobyric acid synthase
pgaptmp_000606	XEY04965.1	diphthine--ammonia ligase
pgaptmp_000607	Pseudogene	nicotinate-nucleotide--dimethylbenzimidazole phosphoribosyltransferase
pgaptmp_000608	XEY04966.1	bifunctional adenosylcobinamide kinase/adenosylcobinamide-phosphate guanylyltransferase
pgaptmp_000609	XEY04967.1	cobamide remodeling phosphodiesterase CbiR
pgaptmp_000610	XEY04968.1	adenosylcobinamide-GDP ribazoletransferase
pgaptmp_000611	XEY04969.1	adenosylcobinamide-phosphate synthase CbiB
pgaptmp_000612	XEY04970.1	aminotransferase class I/II-fold pyridoxal phosphate-dependent enzyme
pgaptmp_000613	XEY04971.1	cob(I)yrinic acid a,c-diamide adenosyltransferase
pgaptmp_000614	XEY04972.1	sulfide-dependent adenosine diphosphate thiazole synthase
pgaptmp_000615	XEY04973.1	phosphomethylpyrimidine synthase ThiC
pgaptmp_000616	XEY05392.1	sugar phosphate isomerase/epimerase
pgaptmp_000617	XEY04974.1	thiamine-phosphate synthase family protein
pgaptmp_000618	XEY04975.1	6,7-dimethyl-8-ribityllumazine synthase
pgaptmp_000619	XEY04976.1	bifunctional 3,4-dihydroxy-2-butanone-4-phosphate synthase/GTP cyclohydrolase II
pgaptmp_000620	XEY04977.1	riboflavin synthase
pgaptmp_000621	XEY04978.1	bifunctional diaminohydroxyphosphoribosylaminopyrimidine deaminase/5-amino-6-(5-phosphoribosylamino)uracil reductase RibD
pgaptmp_000622	XEY04979.1	IS110 family transposase
pgaptmp_000623	XEY05393.1	methyl-accepting chemotaxis protein
pgaptmp_000624	XEY04980.1	phosphate ABC transporter substrate-binding protein PstS family protein
pgaptmp_000625	XEY04981.1	ABC transporter permease subunit
pgaptmp_000626	XEY04982.1	phosphate ABC transporter permease PstA
pgaptmp_000627	XEY04983.1	phosphate ABC transporter ATP-binding protein PstB
pgaptmp_000628	XEY04984.1	phosphate signaling complex protein PhoU
pgaptmp_000629	XEY04985.1	response regulator transcription factor
pgaptmp_000630	XEY04986.1	HAMP domain-containing sensor histidine kinase
pgaptmp_000631	XEY04987.1	translation initiation factor IF-2
pgaptmp_000632	XEY04988.1	NAD-dependent epimerase/dehydratase family protein
pgaptmp_000633	XEY04989.1	MarR family transcriptional regulator
pgaptmp_000634	XEY04990.1	phosphoenolpyruvate carboxykinase (ATP)
pgaptmp_000635	XEY04991.1	peroxiredoxin
pgaptmp_000636	XEY04992.1	glycogen/starch/alpha-glucan phosphorylase
pgaptmp_000637	XEY04993.1	hypothetical protein
pgaptmp_000638	XEY04994.1	IS110 family transposase
pgaptmp_000639	XEY04995.1	IS110 family transposase
pgaptmp_000640	XEY04996.1	hypothetical protein
pgaptmp_000641	XEY04997.1	carbohydrate binding domain-containing protein
pgaptmp_000642	XEY04998.1	hypothetical protein
pgaptmp_000643	XEY04999.1	extracellular solute-binding protein
pgaptmp_000644	XEY05000.1	glycoside hydrolase family 30 beta sandwich domain-containing protein
pgaptmp_000645	XEY05001.1	cell division protein FtsA
pgaptmp_000646	XEY05002.1	endonuclease MutS2
pgaptmp_000647	XEY05003.1	VWA-like domain-containing protein
pgaptmp_000648	XEY05004.1	hypothetical protein
pgaptmp_000649	XEY05005.1	undecaprenyl-diphosphate phosphatase
pgaptmp_000650	XEY05006.1	YaaR family protein
pgaptmp_000651	XEY05007.1	Mrp/NBP35 family ATP-binding protein
pgaptmp_000652	XEY05008.1	IS110 family transposase
pgaptmp_000653	XEY05009.1	galactose-1-phosphate uridylyltransferase
pgaptmp_000654	XEY05010.1	glycogen/starch synthase
pgaptmp_000655	XEY05011.1	MBL fold metallo-hydrolase
pgaptmp_000656	XEY05012.1	rubredoxin
pgaptmp_000657	XEY05013.1	glutamate--tRNA ligase
pgaptmp_000658	XEY05014.1	cysteine--tRNA ligase
pgaptmp_000659	XEY05015.1	proline--tRNA ligase
pgaptmp_000660	XEY05016.1	RtcB family protein
pgaptmp_000661	XEY05017.1	MFS transporter
pgaptmp_000662	XEY05018.1	type III PLP-dependent enzyme
pgaptmp_000663	XEY05019.1	GGDEF domain-containing protein
pgaptmp_000664	XEY05020.1	tRNA pseudouridine(38-40) synthase TruA
pgaptmp_000665	XEY05021.1	hypothetical protein
pgaptmp_000666	XEY05022.1	TlyA family RNA methyltransferase
pgaptmp_000667	XEY05023.1	hypothetical protein
pgaptmp_000668	XEY05024.1	chemotaxis protein CheA
pgaptmp_000669	XEY05025.1	chemotaxis protein CheW
pgaptmp_000670	XEY05026.1	chemotaxis protein CheY
pgaptmp_000671	XEY05027.1	flagellar biosynthetic protein FliO
pgaptmp_000672	XEY05028.1	flagellar type III secretion system pore protein FliP
pgaptmp_000673	XEY05029.1	fibronectin type III domain-containing protein
pgaptmp_000674	XEY05030.1	flagellar biosynthesis protein FliQ
pgaptmp_000675	XEY05031.1	dTMP kinase
pgaptmp_000676	XEY05032.1	NAD(P)/FAD-dependent oxidoreductase
pgaptmp_000677	XEY05033.1	FAD-dependent oxidoreductase
pgaptmp_000678	XEY05034.1	DUF1667 domain-containing protein
pgaptmp_000679	XEY05035.1	ribonuclease III domain-containing protein
pgaptmp_000680	XEY05036.1	hypothetical protein
pgaptmp_000681	XEY05037.1	ornithine carbamoyltransferase
pgaptmp_000682	XEY05038.1	hypothetical protein
pgaptmp_000683	XEY05039.1	hypothetical protein
pgaptmp_000684	XEY05040.1	bis(5'-nucleosyl)-tetraphosphatase (symmetrical) YqeK
pgaptmp_000685	XEY05041.1	DUF503 domain-containing protein
pgaptmp_000686	XEY05042.1	ATP-dependent protease subunit HslV
pgaptmp_000687	XEY05043.1	L-threonylcarbamoyladenylate synthase
pgaptmp_000688	XEY05044.1	phospholipase D-like domain-containing protein
pgaptmp_000689	XEY05045.1	ABC transporter permease
pgaptmp_000690	XEY05046.1	ABC transporter ATP-binding protein
pgaptmp_000691	XEY05047.1	ABC transporter permease
pgaptmp_000692	XEY05048.1	S-layer homology domain-containing protein
pgaptmp_000693	XEY05049.1	radical SAM protein
pgaptmp_000694	XEY05050.1	hypothetical protein
pgaptmp_000695	XEY05051.1	hypothetical protein
pgaptmp_000696	XEY05052.1	RNA polymerase sigma factor
pgaptmp_000697	XEY05053.1	DUF72 domain-containing protein
pgaptmp_000698	XEY05054.1	ATP-dependent helicase
pgaptmp_000699	XEY05055.1	PHP domain-containing protein
pgaptmp_000700	XEY05056.1	HDIG domain-containing protein
pgaptmp_000701	XEY05057.1	hypothetical protein
pgaptmp_000702	XEY05058.1	threonine--tRNA ligase
pgaptmp_000703	XEY05059.1	HD domain-containing protein
pgaptmp_000704	XEY05060.1	NfeD family protein
pgaptmp_000705	XEY05061.1	SPFH domain-containing protein
pgaptmp_000706	XEY05062.1	hypothetical protein
pgaptmp_000707	XEY05063.1	aminopeptidase
pgaptmp_000708	XEY05064.1	2,3-bisphosphoglycerate-independent phosphoglycerate mutase
pgaptmp_000709	XEY05065.1	ComEC/Rec2 family competence protein
pgaptmp_000710	XEY05066.1	transcriptional repressor
pgaptmp_000711	XEY05067.1	transcription termination factor NusA
pgaptmp_000712	XEY05068.1	ribosome maturation factor RimP
pgaptmp_000714	XEY05394.1	triose-phosphate isomerase
pgaptmp_000715	XEY05069.1	phosphoglycerate kinase
pgaptmp_000716	XEY05070.1	type I glyceraldehyde-3-phosphate dehydrogenase
pgaptmp_000717	XEY05071.1	GGDEF domain-containing protein
pgaptmp_000718	XEY05072.1	calcium/sodium antiporter
pgaptmp_000719	XEY05395.1	protein-L-isoaspartate O-methyltransferase
pgaptmp_000720	XEY05073.1	MATE family efflux transporter
pgaptmp_000721	XEY05396.1	methylenetetrahydrofolate--tRNA-(uracil(54)-C(5))-methyltransferase (FADH(2)-oxidizing) TrmFO
pgaptmp_000722	Pseudogene	IS21 family transposase
pgaptmp_000723	XEY05074.1	IS21-like element ISCbe3 family helper ATPase IstB
pgaptmp_000724	XEY05075.1	DUF5696 domain-containing protein
pgaptmp_000725	XEY05076.1	sugar ABC transporter permease
pgaptmp_000726	XEY05077.1	carbohydrate ABC transporter permease
pgaptmp_000727	XEY05078.1	beta-glucosidase
pgaptmp_000728	XEY05079.1	glycoside hydrolase family 16 protein
pgaptmp_000729	XEY05080.1	substrate-binding domain-containing protein
pgaptmp_000730	XEY05081.1	ABC transporter permease
pgaptmp_000731	XEY05082.1	ABC transporter permease
pgaptmp_000732	XEY05083.1	ABC transporter ATP-binding protein
pgaptmp_000733	XEY05084.1	radical SAM protein
pgaptmp_000734	XEY05085.1	hypothetical protein
pgaptmp_000735	XEY05086.1	NADPH-dependent glutamate synthase
pgaptmp_000736	XEY05087.1	sulfide/dihydroorotate dehydrogenase-like FAD/NAD-binding protein
pgaptmp_000737	Pseudogene	transcription termination factor Rho
pgaptmp_000738	XEY05088.1	recombinase family protein
pgaptmp_000739	XEY05089.1	recombinase
pgaptmp_000740	XEY05090.1	recombinase family protein
pgaptmp_000741	XEY05091.1	metalloregulator ArsR/SmtB family transcription factor
pgaptmp_000742	XEY05092.1	heavy metal translocating P-type ATPase
pgaptmp_000743	XEY05093.1	IS110 family transposase
pgaptmp_000744	XEY05094.1	extracellular solute-binding protein
pgaptmp_000745	XEY05095.1	sugar ABC transporter permease
pgaptmp_000746	XEY05096.1	carbohydrate ABC transporter permease
pgaptmp_000747	XEY05097.1	YIP1 family protein
pgaptmp_000748	XEY05098.1	DUF5696 domain-containing protein
pgaptmp_000749	Pseudogene	IS21 family transposase
pgaptmp_000750	XEY05099.1	IS21-like element ISCbe3 family helper ATPase IstB
pgaptmp_000756	XEY05100.1	DUF429 domain-containing protein
pgaptmp_000757	XEY05101.1	DUF123 domain-containing protein
pgaptmp_000758	XEY05102.1	deoxyribodipyrimidine photo-lyase
pgaptmp_000759	XEY05103.1	bifunctional methionine sulfoxide reductase B/A protein
pgaptmp_000760	XEY05104.1	NAD-dependent deacylase
pgaptmp_000761	XEY05105.1	flagellar protein export ATPase FliI
pgaptmp_000762	XEY05106.1	FliH/SctL family protein
pgaptmp_000763	XEY05107.1	acetate kinase
pgaptmp_000764	XEY05108.1	class II fructose-1,6-bisphosphate aldolase
pgaptmp_000765	XEY05109.1	ferritin family protein
pgaptmp_000766	XEY05110.1	tRNA uracil 4-sulfurtransferase ThiI
pgaptmp_000767	XEY05111.1	hypothetical protein
pgaptmp_000768	XEY05112.1	YbhB/YbcL family Raf kinase inhibitor-like protein
pgaptmp_000769	XEY05113.1	SDR family oxidoreductase
pgaptmp_000770	XEY05114.1	MMPL family transporter
pgaptmp_000771	XEY05115.1	NAD+ synthase
pgaptmp_000772	XEY05116.1	hypothetical protein
pgaptmp_000773	XEY05117.1	IS200/IS605 family element RNA-guided endonuclease TnpB
pgaptmp_000774	Pseudogene	transposase
pgaptmp_000775	XEY05118.1	YkgJ family cysteine cluster protein
pgaptmp_000776	XEY05119.1	methionine synthase
pgaptmp_000777	XEY05120.1	cation diffusion facilitator family transporter
pgaptmp_000778	XEY05121.1	metalloregulator ArsR/SmtB family transcription factor
pgaptmp_000779	XEY05122.1	homocysteine S-methyltransferase family protein
pgaptmp_000780	XEY05123.1	hypothetical protein
pgaptmp_000781	XEY05124.1	hypothetical protein
pgaptmp_000782	XEY05125.1	hypothetical protein
pgaptmp_000783	XEY05126.1	alanyl-tRNA editing protein
pgaptmp_000784	XEY05127.1	glutamate--tRNA ligase
pgaptmp_000785	XEY05128.1	alkaline phosphatase family protein
pgaptmp_000786	XEY05129.1	ABC transporter permease subunit
pgaptmp_000787	XEY05130.1	ABC transporter permease subunit
pgaptmp_000788	XEY05131.1	maltose ABC transporter substrate-binding protein
pgaptmp_000789	XEY05132.1	cyclic 2,3-diphosphoglycerate synthase
pgaptmp_000790	XEY05133.1	hypothetical protein
pgaptmp_000791	XEY05134.1	HAMP domain-containing sensor histidine kinase
pgaptmp_000792	XEY05135.1	response regulator transcription factor
pgaptmp_000794	XEY05136.1	hypothetical protein
pgaptmp_000795	XEY05137.1	radical SAM protein
pgaptmp_000796	XEY05138.1	GatB/YqeY domain-containing protein
pgaptmp_000797	XEY05139.1	histone deacetylase family protein
pgaptmp_000798	XEY05140.1	ribose 5-phosphate isomerase B
pgaptmp_000799	XEY05141.1	STAS domain-containing protein
pgaptmp_000800	XEY05142.1	IS110 family transposase
pgaptmp_000801	XEY05143.1	STAS domain-containing protein
pgaptmp_000802	XEY05144.1	transcriptional repressor LexA
pgaptmp_000803	XEY05145.1	hypothetical protein
pgaptmp_000804	XEY05397.1	DNA gyrase subunit A
pgaptmp_000805	XEY05146.1	methionine--tRNA ligase
pgaptmp_000806	XEY05147.1	LysM peptidoglycan-binding domain-containing protein
pgaptmp_000807	XEY05148.1	thymidine kinase
pgaptmp_000808	XEY05149.1	TatD family hydrolase
pgaptmp_000809	XEY05150.1	Holliday junction branch migration protein RuvA
pgaptmp_000810	XEY05151.1	hypothetical protein
pgaptmp_000811	XEY05152.1	iron-sulfur binding hydrogenase
pgaptmp_000812	XEY05153.1	PHP-associated domain-containing protein
pgaptmp_000813	XEY05154.1	ATP-binding protein
pgaptmp_000814	XEY05155.1	POTRA domain-containing protein
pgaptmp_000815	XEY05156.1	N-glycosylase/DNA lyase
pgaptmp_000816	XEY05157.1	glutamate formimidoyltransferase
pgaptmp_000817	XEY05158.1	aldo/keto reductase
pgaptmp_000818	XEY05159.1	hypothetical protein
pgaptmp_000819	XEY05160.1	glycoside hydrolase family 38 C-terminal domain-containing protein
pgaptmp_000820	XEY05161.1	GntR family transcriptional regulator
pgaptmp_000821	XEY05162.1	carbohydrate ABC transporter permease
pgaptmp_000822	XEY05163.1	sugar ABC transporter permease
pgaptmp_000823	XEY05164.1	discoidin domain-containing protein
pgaptmp_000824	XEY05165.1	ABC transporter substrate-binding protein
pgaptmp_000825	XEY05166.1	ABC transporter substrate-binding protein
pgaptmp_000826	XEY05167.1	ABC transporter permease
pgaptmp_000827	XEY05168.1	ABC transporter permease
pgaptmp_000828	XEY05169.1	ABC transporter ATP-binding protein
pgaptmp_000829	XEY05170.1	ABC transporter ATP-binding protein
pgaptmp_000830	XEY05171.1	BadF/BadG/BcrA/BcrD ATPase family protein
pgaptmp_000831	XEY05172.1	GntR family transcriptional regulator
pgaptmp_000832	XEY05173.1	N-acetylmuramic acid 6-phosphate etherase
pgaptmp_000833	XEY05174.1	beta-N-acetylhexosaminidase
pgaptmp_000834	XEY05175.1	DUF1343 domain-containing protein
pgaptmp_000835	XEY05176.1	hypothetical protein
pgaptmp_000836	XEY05177.1	hypothetical protein
pgaptmp_000837	XEY05178.1	ABC transporter substrate-binding protein
pgaptmp_000838	XEY05179.1	ABC transporter permease
pgaptmp_000839	XEY05180.1	ABC transporter permease
pgaptmp_000840	XEY05181.1	ABC transporter ATP-binding protein
pgaptmp_000841	XEY05182.1	ABC transporter ATP-binding protein
pgaptmp_000842	XEY05183.1	serine hydrolase domain-containing protein
pgaptmp_000843	XEY05184.1	anhydro-N-acetylmuramic acid kinase
pgaptmp_000844	XEY05185.1	SIS domain-containing protein
pgaptmp_000845	XEY05186.1	N-acetylglucosamine-6-phosphate deacetylase
pgaptmp_000846	XEY05187.1	DUF6485 family protein
pgaptmp_000847	XEY05398.1	MoxR family ATPase
pgaptmp_000848	XEY05188.1	hypothetical protein
pgaptmp_000849	XEY05189.1	DUF58 domain-containing protein
pgaptmp_000850	XEY05190.1	AAA domain-containing protein
pgaptmp_000851	XEY05191.1	hypothetical protein
pgaptmp_000852	XEY05192.1	PQQ-binding-like beta-propeller repeat protein
pgaptmp_000853	XEY05193.1	NUDIX hydrolase
pgaptmp_000854	XEY05194.1	hypothetical protein
pgaptmp_000855	XEY05195.1	flagellar export chaperone FliS
pgaptmp_000856	XEY05196.1	hypothetical protein
pgaptmp_000857	XEY05197.1	chemotaxis protein CheW
pgaptmp_000859	XEY05198.1	DUF5693 family protein
pgaptmp_000860	XEY05199.1	RluA family pseudouridine synthase
pgaptmp_000861	XEY05200.1	5'-methylthioadenosine/S-adenosylhomocysteine nucleosidase
pgaptmp_000862	XEY05201.1	chemotaxis protein CheX
pgaptmp_000863	XEY05202.1	50S ribosome-binding GTPase
pgaptmp_000864	XEY05203.1	UMP kinase
pgaptmp_000865	XEY05204.1	AAA family ATPase
pgaptmp_000866	XEY05205.1	hypothetical protein
pgaptmp_000867	XEY05206.1	PhoH family protein
pgaptmp_000868	XEY05207.1	3'-5' exonuclease
pgaptmp_000869	XEY05208.1	flagellar motor switch protein FliG
pgaptmp_000870	XEY05209.1	flagellar basal-body MS-ring/collar protein FliF
pgaptmp_000871	XEY05210.1	DUF177 domain-containing protein
pgaptmp_000872	XEY05211.1	50S ribosomal protein L32
pgaptmp_000873	XEY05212.1	phosphate acyltransferase PlsX
pgaptmp_000874	XEY05213.1	glutamine--fructose-6-phosphate transaminase (isomerizing)
pgaptmp_000875	XEY05214.1	ATP-dependent Clp protease ATP-binding subunit ClpX
pgaptmp_000876	XEY05215.1	tRNA (adenosine(37)-N6)-threonylcarbamoyltransferase complex transferase subunit TsaD
pgaptmp_000877	XEY05216.1	hypothetical protein
pgaptmp_000878	XEY05217.1	rod-binding protein
pgaptmp_000879	XEY05399.1	flagellar basal body P-ring protein FlgI
pgaptmp_000880	XEY05218.1	flagellar basal body L-ring protein FlgH
pgaptmp_000881	XEY05219.1	flagellar basal body P-ring formation chaperone FlgA
pgaptmp_000882	XEY05220.1	HEAT repeat domain-containing protein
pgaptmp_000883	XEY05221.1	protein-glutamate O-methyltransferase CheR
pgaptmp_000884	XEY05222.1	response regulator
pgaptmp_000885	XEY05223.1	Hpt domain-containing protein
pgaptmp_000886	XEY05224.1	methyl-accepting chemotaxis protein
pgaptmp_000887	XEY05225.1	chemotaxis protein CheW
pgaptmp_000888	XEY05226.1	IS110 family transposase
pgaptmp_000889	XEY05227.1	chemotaxis protein CheW
pgaptmp_000890	XEY05228.1	chemotaxis response regulator protein-glutamate methylesterase
pgaptmp_000891	XEY05229.1	response regulator
pgaptmp_000892	XEY05230.1	FapA family protein
pgaptmp_000893	XEY05231.1	DNA topoisomerase (ATP-hydrolyzing) subunit B
pgaptmp_000894	XEY05232.1	DUF721 domain-containing protein
pgaptmp_000895	XEY05233.1	aminotransferase class IV
pgaptmp_000896	XEY05234.1	tRNA (N(6)-L-threonylcarbamoyladenosine(37)-C(2))-methylthiotransferase MtaB
pgaptmp_000897	XEY05235.1	CBS domain-containing protein
pgaptmp_000898	XEY05236.1	1-phosphofructokinase family hexose kinase
pgaptmp_000899	XEY05237.1	ATP-binding cassette domain-containing protein
pgaptmp_000900	XEY05238.1	hypothetical protein
pgaptmp_000901	XEY05239.1	aspartate aminotransferase
pgaptmp_000902	XEY05240.1	aminomethyl-transferring glycine dehydrogenase subunit GcvPB
pgaptmp_000903	XEY05241.1	aminomethyl-transferring glycine dehydrogenase subunit GcvPA
pgaptmp_000904	XEY05400.1	glycine cleavage system aminomethyltransferase GcvT
pgaptmp_000905	XEY05242.1	nicotinate phosphoribosyltransferase
pgaptmp_000906	XEY05243.1	TIGR03960 family B12-binding radical SAM protein
pgaptmp_000907	XEY05244.1	hypothetical protein
pgaptmp_000908	XEY05245.1	hypothetical protein
pgaptmp_000909	XEY05246.1	rhomboid family intramembrane serine protease
pgaptmp_000910	XEY05247.1	YbaB/EbfC family nucleoid-associated protein
pgaptmp_000911	XEY05401.1	FAD:protein FMN transferase
pgaptmp_000912	XEY05248.1	AmmeMemoRadiSam system radical SAM enzyme
pgaptmp_000913	XEY05249.1	DNA polymerase III subunit alpha
pgaptmp_000914	XEY05250.1	ribulose-phosphate 3-epimerase
pgaptmp_000915	XEY05402.1	PhoH family protein
pgaptmp_000916	XEY05251.1	HDIG domain-containing protein
pgaptmp_000917	XEY05252.1	rRNA maturation RNase YbeY
pgaptmp_000918	XEY05253.1	MBL fold metallo-hydrolase
pgaptmp_000919	XEY05254.1	polysaccharide pyruvyl transferase family protein
pgaptmp_000920	XEY05255.1	NADH-quinone oxidoreductase subunit NuoF
pgaptmp_000921	XEY05256.1	NADH-quinone oxidoreductase subunit NuoE
pgaptmp_000922	XEY05257.1	NADH-quinone oxidoreductase subunit NuoF
pgaptmp_000923	XEY05258.1	(2Fe-2S) ferredoxin domain-containing protein
pgaptmp_000924	XEY05259.1	(2Fe-2S) ferredoxin domain-containing protein
pgaptmp_000925	XEY05260.1	NAD(P)H-dependent oxidoreductase subunit E
pgaptmp_000926	XEY05261.1	EamA family transporter
pgaptmp_000927	XEY05262.1	cupin domain-containing protein
pgaptmp_000928	XEY05263.1	ABC transporter permease
pgaptmp_000929	XEY05264.1	ATP-binding cassette domain-containing protein
pgaptmp_000930	XEY05265.1	pyroglutamyl-peptidase I
pgaptmp_000931	XEY05266.1	SpoIIE family protein phosphatase
pgaptmp_000932	XEY05267.1	alpha-glucosidase AglA
pgaptmp_000933	XEY05268.1	AAA family ATPase
pgaptmp_000934	XEY05269.1	cytidine deaminase
pgaptmp_000935	XEY05270.1	hemolysin family protein
pgaptmp_000936	XEY05271.1	hypothetical protein
pgaptmp_000937	XEY05272.1	sensor domain-containing diguanylate cyclase
pgaptmp_000938	XEY05273.1	iron-containing alcohol dehydrogenase family protein
pgaptmp_000939	XEY05274.1	S-layer homology domain-containing protein
pgaptmp_000940	XEY05275.1	chemotaxis response regulator protein-glutamate methylesterase
pgaptmp_000941	XEY05276.1	diacylglycerol kinase family protein
pgaptmp_000942	XEY05277.1	2-oxoacid:acceptor oxidoreductase family protein
pgaptmp_000943	XEY05278.1	2-oxoacid:ferredoxin oxidoreductase subunit beta
pgaptmp_000944	XEY05279.1	dCMP deaminase family protein
pgaptmp_000945	XEY05280.1	methylated-DNA--[protein]-cysteine S-methyltransferase
pgaptmp_000946	XEY05281.1	transglycosylase domain-containing protein
pgaptmp_000947	XEY05282.1	hypothetical protein
pgaptmp_000948	XEY05283.1	nucleoside-diphosphate kinase
pgaptmp_000949	XEY05284.1	Na+/H+ antiporter NhaC family protein
pgaptmp_000950	XEY05285.1	ferritin family protein
pgaptmp_000951	XEY05286.1	CapA family protein
pgaptmp_000952	XEY05287.1	HD domain-containing protein
pgaptmp_000954	XEY05288.1	zinc ribbon domain-containing protein
pgaptmp_000955	XEY05289.1	cold-shock protein
pgaptmp_000956	XEY05290.1	putative glycoside hydrolase
pgaptmp_000957	XEY05291.1	S4 domain-containing protein
pgaptmp_000958	XEY05292.1	diguanylate cyclase
pgaptmp_000959	XEY05403.1	ABC transporter ATP-binding protein
pgaptmp_000960	XEY05293.1	radical SAM protein
pgaptmp_000961	XEY05294.1	flagellar biosynthetic protein FliR
pgaptmp_000962	XEY05295.1	flagellar biosynthesis protein FlhB
pgaptmp_000963	XEY05296.1	hypothetical protein
pgaptmp_000964	XEY05297.1	aldehyde dehydrogenase family protein
pgaptmp_000965	XEY05298.1	lysoplasmalogenase
pgaptmp_000966	XEY05299.1	5'-nucleotidase C-terminal domain-containing protein
pgaptmp_000967	XEY05300.1	hypothetical protein
pgaptmp_000968	XEY05301.1	acyl-CoA dehydrogenase
pgaptmp_000969	XEY05302.1	electron transfer flavoprotein subunit beta/FixA family protein
pgaptmp_000970	XEY05303.1	electron transfer flavoprotein subunit alpha/FixB family protein
pgaptmp_000971	XEY05304.1	MFS transporter
pgaptmp_000972	XEY05305.1	FGGY-family carbohydrate kinase
pgaptmp_000973	XEY05306.1	S8 family serine peptidase
pgaptmp_000974	XEY05307.1	DUF3783 domain-containing protein
pgaptmp_000975	XEY05308.1	glycosyltransferase family 2 protein
pgaptmp_000976	XEY05309.1	glycerol-3-phosphate acyltransferase
pgaptmp_000977	XEY05310.1	tetratricopeptide repeat protein
pgaptmp_000978	XEY05311.1	isoprenylcysteine carboxylmethyltransferase family protein
pgaptmp_000979	XEY05312.1	aromatic ring-hydroxylating dioxygenase subunit alpha
pgaptmp_000980	XEY05313.1	nuclear transport factor 2 family protein
pgaptmp_000981	XEY05314.1	SDR family NAD(P)-dependent oxidoreductase
pgaptmp_000982	XEY05315.1	NAD(P)/FAD-dependent oxidoreductase
pgaptmp_000983	XEY05316.1	hypothetical protein
pgaptmp_000984	XEY05317.1	GntR family transcriptional regulator
pgaptmp_000985	XEY05318.1	hypothetical protein
pgaptmp_000986	XEY05319.1	ABC transporter ATP-binding protein
pgaptmp_000987	XEY05320.1	50S ribosomal protein L1
pgaptmp_000988	XEY05321.1	50S ribosomal protein L11
pgaptmp_000989	XEY05322.1	transcription termination/antitermination protein NusG
pgaptmp_000990	XEY05323.1	preprotein translocase subunit SecE
pgaptmp_000992	XEY05324.1	50S ribosomal protein L33
pgaptmp_000995	XEY05325.1	OsmC family protein
pgaptmp_000996	XEY05326.1	cytochrome c biogenesis CcdA family protein
pgaptmp_000997	XEY05327.1	thioredoxin fold domain-containing protein
pgaptmp_000998	XEY05328.1	glutaredoxin family protein
pgaptmp_000999	XEY05329.1	thioredoxin-disulfide reductase
pgaptmp_001000	XEY05330.1	thioredoxin family protein
pgaptmp_001001	XEY05331.1	alpha/beta fold hydrolase
pgaptmp_001002	XEY05332.1	metal ABC transporter permease
pgaptmp_001003	XEY05333.1	metal ABC transporter ATP-binding protein
pgaptmp_001004	XEY05334.1	metal ABC transporter substrate-binding protein
pgaptmp_001005	XEY05335.1	Fur family transcriptional regulator
pgaptmp_001006	XEY05336.1	Fe(3+) ABC transporter substrate-binding protein
pgaptmp_001007	XEY05337.1	iron ABC transporter permease
pgaptmp_001008	XEY05338.1	ABC transporter ATP-binding protein
pgaptmp_001014	XEY05339.1	GNAT family N-acetyltransferase
pgaptmp_001015	XEY05340.1	beta-glucosidase BglX
pgaptmp_001016	XEY05341.1	iron-containing alcohol dehydrogenase
pgaptmp_001017	XEY05342.1	radical SAM protein
pgaptmp_001018	XEY05343.1	thiamine pyrophosphate-dependent enzyme
pgaptmp_001019	XEY05344.1	pyruvate synthase subunit PorA
pgaptmp_001020	XEY05345.1	4Fe-4S binding protein
pgaptmp_001021	XEY05346.1	2-oxoacid:acceptor oxidoreductase family protein
pgaptmp_001022	XEY05347.1	DUF1957 domain-containing protein
pgaptmp_001023	XEY05348.1	DUF4912 domain-containing protein
pgaptmp_001024	XEY05349.1	amino acid ABC transporter ATP-binding protein
pgaptmp_001025	XEY05350.1	amino acid ABC transporter permease
pgaptmp_001026	XEY05351.1	basic amino acid ABC transporter substrate-binding protein
pgaptmp_001027	XEY05352.1	hypothetical protein
pgaptmp_001028	XEY05353.1	glycine--tRNA ligase subunit beta
pgaptmp_001029	XEY05354.1	glycine--tRNA ligase subunit alpha
pgaptmp_001030	XEY05355.1	AEC family transporter
pgaptmp_001031	XEY05356.1	hypothetical protein
pgaptmp_001032	XEY05357.1	hypothetical protein
pgaptmp_001033	XEY05358.1	SH3 domain-containing C40 family peptidase
pgaptmp_001034	XEY05359.1	sugar ABC transporter substrate-binding protein
pgaptmp_001035	XEY05360.1	sugar ABC transporter permease
pgaptmp_001036	XEY05361.1	carbohydrate ABC transporter permease
pgaptmp_001037	XEY05362.1	alpha/beta hydrolase
pgaptmp_001038	XEY05363.1	alpha/beta hydrolase
pgaptmp_001039	XEY05364.1	dipeptidase PepV
pgaptmp_001040	XEY05365.1	LacI family DNA-binding transcriptional regulator
pgaptmp_001041	XEY05366.1	RpiB/LacA/LacB family sugar-phosphate isomerase
pgaptmp_001042	XEY05367.1	hypothetical protein
pgaptmp_001043	XEY05368.1	alpha-glucosidase
pgaptmp_001044	XEY05369.1	transketolase family protein
pgaptmp_001045	XEY05370.1	transketolase
pgaptmp_001046	XEY05371.1	iron-containing alcohol dehydrogenase
pgaptmp_001047	XEY05404.1	DMT family transporter
pgaptmp_001048	XEY05372.1	MFS transporter
pgaptmp_001049	XEY05373.1	carbohydrate ABC transporter permease
pgaptmp_001050	XEY05374.1	sugar ABC transporter permease
pgaptmp_001051	XEY05375.1	extracellular solute-binding protein
pgaptmp_001052	XEY03478.1	GNAT family N-acetyltransferase
pgaptmp_001053	XEY03479.1	TSUP family transporter
pgaptmp_001054	XEY03480.1	VIT1/CCC1 transporter family protein
pgaptmp_001058	XEY03481.1	50S ribosomal protein L34
pgaptmp_001059	XEY03482.1	ribonuclease P protein component
pgaptmp_001060	XEY03483.1	membrane protein insertion efficiency factor YidD
pgaptmp_001061	XEY03484.1	membrane protein insertase YidC
pgaptmp_001062	XEY03485.1	RNA-binding cell elongation regulator Jag/EloR
pgaptmp_001063	XEY03486.1	cupin domain-containing protein
pgaptmp_001069	XEY03487.1	stage V sporulation protein S
pgaptmp_001070	XEY03488.1	TrpB-like pyridoxal phosphate-dependent enzyme
pgaptmp_001071	XEY03489.1	ABC transporter substrate-binding protein
pgaptmp_001072	XEY03490.1	ABC transporter permease
pgaptmp_001073	XEY03491.1	polyhydroxyalkanoic acid system family protein
pgaptmp_001074	XEY03492.1	TIGR04013 family B12-binding domain/radical SAM domain-containing protein
pgaptmp_001075	XEY03493.1	DUF370 domain-containing protein
pgaptmp_001076	XEY03494.1	DUF933 domain-containing protein
pgaptmp_001077	XEY03495.1	tRNA pseudouridine(55) synthase TruB
pgaptmp_001078	XEY03496.1	phenylalanine--tRNA ligase subunit alpha
pgaptmp_001079	XEY03497.1	DUF368 domain-containing protein
pgaptmp_001080	XEY03498.1	metallophosphoesterase family protein
pgaptmp_001081	XEY03499.1	type I DNA topoisomerase
pgaptmp_001082	XEY03500.1	HD domain-containing protein
pgaptmp_001083	XEY03501.1	alanine racemase
pgaptmp_001084	XEY03502.1	hypothetical protein
pgaptmp_001085	XEY03503.1	50S ribosomal protein L28
pgaptmp_001086	XEY03504.1	pyruvate kinase
pgaptmp_001087	XEY03505.1	hypothetical protein
pgaptmp_001088	XEY03506.1	glycine cleavage system protein GcvH
pgaptmp_001089	XEY03507.1	ATP-dependent DNA helicase RecG
pgaptmp_001090	XEY03508.1	RNA methyltransferase
pgaptmp_001091	XEY03509.1	hypothetical protein
pgaptmp_001092	XEY03510.1	23S rRNA (guanosine(2251)-2'-O)-methyltransferase RlmB
pgaptmp_001093	XEY03511.1	nucleoside triphosphate pyrophosphohydrolase
pgaptmp_001094	XEY03512.1	NAD(P)H-dependent glycerol-3-phosphate dehydrogenase
pgaptmp_001095	XEY03513.1	tRNA (guanosine(46)-N7)-methyltransferase TrmB
pgaptmp_001096	XEY03514.1	hypothetical protein
pgaptmp_001097	XEY03515.1	bifunctional ADP-dependent NAD(P)H-hydrate dehydratase/NAD(P)H-hydrate epimerase
pgaptmp_001098	XEY03516.1	lytic transglycosylase domain-containing protein
pgaptmp_001099	XEY03517.1	prepilin peptidase
pgaptmp_001100	XEY03518.1	tetratricopeptide repeat protein
pgaptmp_001101	XEY03519.1	Do family serine endopeptidase
pgaptmp_001102	XEY03520.1	TIGR00269 family protein
pgaptmp_001103	XEY03521.1	FtsW/RodA/SpoVE family cell cycle protein
pgaptmp_001104	XEY03522.1	hypothetical protein
pgaptmp_001107	XEY03523.1	phospho-sugar mutase
pgaptmp_001108	XEY03524.1	SIMPL domain-containing protein
pgaptmp_001109	XEY03525.1	IS110 family transposase
pgaptmp_001110	XEY03526.1	hypothetical protein
pgaptmp_001111	XEY03527.1	peptide deformylase
pgaptmp_001112	XEY03528.1	5'/3'-nucleotidase SurE
pgaptmp_001113	XEY05405.1	flavodoxin-dependent (E)-4-hydroxy-3-methylbut-2-enyl-diphosphate synthase
pgaptmp_001114	XEY03529.1	site-2 protease family protein
pgaptmp_001115	XEY03530.1	1-deoxy-D-xylulose-5-phosphate reductoisomerase
pgaptmp_001116	XEY03531.1	thiamine diphosphokinase
pgaptmp_001117	XEY03532.1	SRPBCC domain-containing protein
pgaptmp_001118	XEY03533.1	deoxyribonuclease IV
pgaptmp_001119	XEY03534.1	GNAT family protein
pgaptmp_001120	XEY03535.1	ABC-F family ATP-binding cassette domain-containing protein
pgaptmp_001121	XEY03536.1	hypothetical protein
pgaptmp_001122	XEY03537.1	DMT family transporter
pgaptmp_001123	XEY03538.1	SagB/ThcOx family dehydrogenase
pgaptmp_001124	XEY03539.1	YkvA family protein
pgaptmp_001125	XEY03540.1	hypothetical protein
pgaptmp_001126	XEY03541.1	SprT family zinc-dependent metalloprotease
pgaptmp_001127	XEY03542.1	type I restriction endonuclease subunit R
pgaptmp_001128	XEY03543.1	restriction endonuclease subunit S
pgaptmp_001129	XEY03544.1	type I restriction-modification system subunit M
pgaptmp_001130	XEY03545.1	DUF1232 domain-containing protein
pgaptmp_001131	XEY03546.1	AAA domain-containing protein
pgaptmp_001132	XEY03547.1	hypothetical protein
pgaptmp_001133	XEY03548.1	phenylalanine--tRNA ligase subunit beta
pgaptmp_001134	XEY03549.1	hypothetical protein
pgaptmp_001135	XEY03550.1	hypothetical protein
pgaptmp_001136	XEY03551.1	bifunctional nuclease family protein
pgaptmp_001137	XEY03552.1	lysophospholipid acyltransferase family protein
pgaptmp_001138	XEY03553.1	hypothetical protein
pgaptmp_001139	XEY03554.1	tetratricopeptide repeat protein
pgaptmp_001140	XEY03555.1	hypothetical protein
pgaptmp_001141	XEY03556.1	glycerol-3-phosphate 1-O-acyltransferase PlsY
pgaptmp_001142	XEY03557.1	hypothetical protein
pgaptmp_001143	XEY03558.1	flagellar basal-body rod protein FlgG
pgaptmp_001144	XEY03559.1	flagellar hook-basal body protein
pgaptmp_001145	XEY03560.1	rod shape-determining protein
pgaptmp_001146	XEY03561.1	DMT family transporter
pgaptmp_001147	XEY03562.1	TIGR00725 family protein
pgaptmp_001148	XEY03563.1	CheR family methyltransferase
pgaptmp_001149	XEY03564.1	hypothetical protein
pgaptmp_001150	XEY03565.1	response regulator
pgaptmp_001151	XEY03566.1	chemotaxis protein CheB
pgaptmp_001152	XEY03567.1	response regulator
pgaptmp_001153	XEY03568.1	methyl-accepting chemotaxis protein
pgaptmp_001154	XEY03569.1	winged helix-turn-helix domain-containing protein
pgaptmp_001155	XEY03570.1	hypothetical protein
pgaptmp_001156	XEY05406.1	prolipoprotein diacylglyceryl transferase
pgaptmp_001157	XEY03571.1	hypothetical protein
pgaptmp_001158	XEY03572.1	S8 family serine peptidase
pgaptmp_001159	XEY03573.1	Ig-like domain repeat protein
pgaptmp_001160	XEY03574.1	methionyl-tRNA formyltransferase
pgaptmp_001161	XEY03575.1	tetratricopeptide repeat protein
pgaptmp_001162	XEY03576.1	IS110 family transposase
pgaptmp_001163	XEY03577.1	hypothetical protein
pgaptmp_001164	XEY03578.1	type I pullulanase
pgaptmp_001165	XEY03579.1	response regulator
pgaptmp_001166	XEY03580.1	isoleucine--tRNA ligase
pgaptmp_001167	XEY03581.1	hypothetical protein
pgaptmp_001168	XEY03582.1	histidine triad nucleotide-binding protein
pgaptmp_001169	XEY03583.1	tetratricopeptide repeat protein
pgaptmp_001170	XEY03584.1	phosphoenolpyruvate carboxylase
pgaptmp_001171	XEY03585.1	hypothetical protein
pgaptmp_001172	XEY03586.1	hypothetical protein
pgaptmp_001173	XEY03587.1	hypothetical protein
pgaptmp_001174	XEY03588.1	hypothetical protein
pgaptmp_001175	XEY03589.1	TIGR02710 family CRISPR-associated CARF protein
pgaptmp_001176	XEY03590.1	DUF1232 domain-containing protein
pgaptmp_001177	XEY03591.1	hypothetical protein
pgaptmp_001178	XEY03592.1	sigma 54-interacting transcriptional regulator
pgaptmp_001179	XEY03593.1	hypothetical protein
pgaptmp_001180	XEY03594.1	hypothetical protein
pgaptmp_001181	XEY03595.1	DUF4230 domain-containing protein
pgaptmp_001182	XEY03596.1	DUF4230 domain-containing protein
pgaptmp_001183	XEY03597.1	zinc ribbon domain-containing protein
pgaptmp_001184	XEY03598.1	hypothetical protein
pgaptmp_001185	XEY03599.1	type III-B CRISPR module RAMP protein Cmr6
pgaptmp_001186	XEY03600.1	type III-B CRISPR module-associated protein Cmr5
pgaptmp_001187	XEY03601.1	type III-B CRISPR module RAMP protein Cmr4
pgaptmp_001188	XEY03602.1	type III-B CRISPR module-associated protein Cmr3
pgaptmp_001189	XEY03603.1	type III-B CRISPR-associated protein Cas10/Cmr2
pgaptmp_001190	XEY03604.1	type III-B CRISPR module RAMP protein Cmr1
pgaptmp_001191	XEY03605.1	VWA domain-containing protein
pgaptmp_001192	XEY03606.1	FHA domain-containing protein
pgaptmp_001193	XEY03607.1	protein phosphatase 2C domain-containing protein
pgaptmp_001194	XEY03608.1	hypothetical protein
pgaptmp_001195	XEY03609.1	hypothetical protein
pgaptmp_001196	XEY03610.1	protein kinase
pgaptmp_001197	XEY03611.1	CRISPR-associated endonuclease Cas1
pgaptmp_001198	XEY03612.1	hypothetical protein
pgaptmp_001199	XEY03613.1	CRISPR-associated endonuclease Cas2
pgaptmp_001200	XEY03614.1	CRISPR-associated primase-polymerase type A1
pgaptmp_001201	XEY03615.1	hypothetical protein
pgaptmp_001202	XEY03616.1	TM1812 family CRISPR-associated protein
pgaptmp_001203	XEY03617.1	hypothetical protein
pgaptmp_001204	XEY03618.1	hypothetical protein
pgaptmp_001205	XEY03619.1	type III-A CRISPR-associated RAMP protein Csm5
pgaptmp_001206	XEY03620.1	type III-A CRISPR-associated RAMP protein Csm4
pgaptmp_001207	XEY03621.1	type III-A CRISPR-associated RAMP protein Csm3
pgaptmp_001208	XEY03622.1	type III-A CRISPR-associated protein Csm2
pgaptmp_001209	XEY05407.1	type III-A CRISPR-associated protein Cas10/Csm1
pgaptmp_001210	XEY03623.1	HD domain-containing protein
pgaptmp_001211	XEY03624.1	CRISPR-associated endoribonuclease Cas6
pgaptmp_001212	XEY03625.1	hypothetical protein
pgaptmp_001213	XEY03626.1	BREX system Lon protease-like protein BrxL
pgaptmp_001214	XEY03627.1	BREX-4 system phosphatase PglZ
pgaptmp_001215	XEY03628.1	hypothetical protein
pgaptmp_001216	XEY03629.1	phosphoadenosine phosphosulfate reductase family protein
pgaptmp_001217	XEY03630.1	glycerate kinase
pgaptmp_001218	XEY03631.1	GntP family permease
pgaptmp_001219	XEY03632.1	tRNA (adenosine(37)-N6)-threonylcarbamoyltransferase complex dimerization subunit type 1 TsaB
pgaptmp_001220	XEY03633.1	GNAT family protein
pgaptmp_001221	XEY05408.1	DNA mismatch repair protein MutS
pgaptmp_001222	XEY03634.1	anaerobic ribonucleoside-triphosphate reductase
pgaptmp_001223	XEY03635.1	4Fe-4S cluster-binding domain-containing protein
pgaptmp_001224	XEY03636.1	ABC transporter ATP-binding protein
pgaptmp_001225	XEY03637.1	ABC transporter ATP-binding protein
pgaptmp_001226	XEY03638.1	branched-chain amino acid ABC transporter permease
pgaptmp_001227	XEY03639.1	branched-chain amino acid ABC transporter permease
pgaptmp_001228	XEY03640.1	ABC transporter substrate-binding protein
pgaptmp_001229	XEY03641.1	ABC transporter substrate-binding protein
pgaptmp_001230	XEY03642.1	bifunctional phosphopantothenoylcysteine decarboxylase/phosphopantothenate--cysteine ligase CoaBC
pgaptmp_001231	XEY03643.1	hypothetical protein
pgaptmp_001232	XEY03644.1	CBS domain-containing protein
pgaptmp_001233	XEY03645.1	ScpA family protein
pgaptmp_001234	XEY03646.1	SMC-Scp complex subunit ScpB
pgaptmp_001235	XEY03647.1	MoxR family ATPase
pgaptmp_001236	XEY03648.1	DUF1292 domain-containing protein
pgaptmp_001238	XEY03649.1	anion permease
pgaptmp_001239	XEY03650.1	adenine phosphoribosyltransferase
pgaptmp_001240	XEY03651.1	glucose-6-phosphate isomerase
pgaptmp_001241	XEY03652.1	hypothetical protein
pgaptmp_001242	XEY03653.1	dephospho-CoA kinase
pgaptmp_001243	XEY03654.1	hypothetical protein
pgaptmp_001244	XEY03655.1	NifB/NifX family molybdenum-iron cluster-binding protein
pgaptmp_001245	XEY03656.1	PadR family transcriptional regulator
pgaptmp_001246	XEY03657.1	type I glutamate--ammonia ligase
pgaptmp_001247	XEY03658.1	glucose-1-phosphate thymidylyltransferase
pgaptmp_001248	XEY03659.1	Cof-type HAD-IIB family hydrolase
pgaptmp_001249	XEY03660.1	hypothetical protein
pgaptmp_001250	XEY03661.1	histidine--tRNA ligase
pgaptmp_001252	XEY03662.1	UDP-galactopyranose mutase
pgaptmp_001253	XEY03663.1	hypothetical protein
pgaptmp_001254	XEY03664.1	hypothetical protein
pgaptmp_001255	XEY03665.1	glycosyltransferase family 2 protein
pgaptmp_001256	XEY03666.1	hypothetical protein
pgaptmp_001257	XEY03667.1	TPM domain-containing protein
pgaptmp_001258	XEY03668.1	DUF4895 domain-containing protein
pgaptmp_001259	XEY03669.1	urocanate hydratase
pgaptmp_001260	XEY03670.1	L-serine ammonia-lyase, iron-sulfur-dependent, subunit alpha
pgaptmp_001261	XEY03671.1	L-serine ammonia-lyase, iron-sulfur-dependent subunit beta
pgaptmp_001262	XEY03672.1	flagellin
pgaptmp_001263	XEY03673.1	glycosyltransferase family 2 protein
pgaptmp_001264	XEY03674.1	flagellin
pgaptmp_001265	XEY03675.1	flagellin
pgaptmp_001266	XEY03676.1	flagellin
pgaptmp_001268	XEY03677.1	NAD-dependent epimerase/dehydratase family protein
pgaptmp_001269	XEY03678.1	DegT/DnrJ/EryC1/StrS family aminotransferase
pgaptmp_001270	XEY03679.1	acyltransferase
pgaptmp_001271	XEY03680.1	glycosyltransferase
pgaptmp_001272	XEY03681.1	methyltransferase domain-containing protein
pgaptmp_001273	XEY03682.1	tetratricopeptide repeat protein
pgaptmp_001274	XEY03683.1	hypothetical protein
pgaptmp_001275	XEY03684.1	pyridoxal phosphate-dependent aminotransferase
pgaptmp_001276	XEY03685.1	YigZ family protein
pgaptmp_001277	XEY03686.1	glycosyl hydrolase 108 family protein
pgaptmp_001278	XEY03687.1	phosphodiesterase
pgaptmp_001279	XEY03688.1	RNA polymerase subunit sigma-54
pgaptmp_001280	XEY05409.1	pseudouridine-5'-phosphate glycosidase
pgaptmp_001281	XEY03689.1	protease complex subunit PrcB family protein
pgaptmp_001282	XEY03690.1	GGDEF domain-containing protein
pgaptmp_001288	XEY03691.1	lysine exporter LysO family protein
pgaptmp_001289	XEY03692.1	LysO family transporter
pgaptmp_001290	XEY03693.1	asparagine--tRNA ligase
pgaptmp_001291	XEY05410.1	NlpC/P60 family protein
pgaptmp_001292	XEY03694.1	glycosyl hydrolase family 65 protein
pgaptmp_001293	XEY03695.1	beta-phosphoglucomutase
pgaptmp_001294	XEY03696.1	carbohydrate ABC transporter permease
pgaptmp_001295	XEY03697.1	sugar ABC transporter permease
pgaptmp_001296	XEY03698.1	ABC transporter substrate-binding protein
pgaptmp_001297	XEY03699.1	LacI family DNA-binding transcriptional regulator
pgaptmp_001298	XEY03700.1	hypothetical protein
pgaptmp_001299	XEY03701.1	class II fructose-bisphosphatase
pgaptmp_001300	XEY05411.1	fluoride efflux transporter CrcB
pgaptmp_001301	XEY03702.1	DUF190 domain-containing protein
pgaptmp_001302	XEY03703.1	GNAT family N-acetyltransferase
pgaptmp_001303	XEY03704.1	ribosome biogenesis GTPase YqeH
pgaptmp_001304	XEY03705.1	phosphate propanoyltransferase
pgaptmp_001305	XEY03706.1	hypothetical protein
pgaptmp_001306	XEY03707.1	HD-GYP domain-containing protein
pgaptmp_001307	XEY03708.1	DNA polymerase III subunit beta
pgaptmp_001308	XEY03709.1	type II secretion system protein
pgaptmp_001309	XEY03710.1	ABC transporter ATP-binding protein
pgaptmp_001310	XEY03711.1	GNAT family protein
pgaptmp_001311	XEY03712.1	zinc metallopeptidase
pgaptmp_001312	XEY03713.1	extracellular solute-binding protein
pgaptmp_001313	XEY03714.1	sugar ABC transporter permease
pgaptmp_001314	XEY03715.1	carbohydrate ABC transporter permease
pgaptmp_001315	XEY03716.1	DUF2520 domain-containing protein
pgaptmp_001316	XEY03717.1	methylmalonyl Co-A mutase-associated GTPase MeaB
pgaptmp_001317	XEY03718.1	cobalamin B12-binding domain-containing protein
pgaptmp_001318	XEY03719.1	hypothetical protein
pgaptmp_001319	XEY03720.1	hypothetical protein
pgaptmp_001320	XEY03721.1	hypothetical protein
pgaptmp_001321	XEY03722.1	hypothetical protein
pgaptmp_001322	XEY03723.1	hypothetical protein
pgaptmp_001323	XEY05412.1	hypothetical protein
pgaptmp_001324	XEY03724.1	STN domain-containing protein
pgaptmp_001325	XEY03725.1	hypothetical protein
pgaptmp_001326	XEY03726.1	hypothetical protein
pgaptmp_001327	XEY03727.1	hypothetical protein
pgaptmp_001328	XEY03728.1	biotin/lipoyl-containing protein
pgaptmp_001329	XEY03729.1	OadG family protein
pgaptmp_001330	XEY03730.1	carboxyl transferase domain-containing protein
pgaptmp_001331	XEY03731.1	methylmalonyl-CoA epimerase
pgaptmp_001332	XEY03732.1	cyclic nucleotide-binding domain-containing protein
pgaptmp_001333	XEY03733.1	cyclic nucleotide-binding domain-containing protein
pgaptmp_001334	XEY03734.1	preprotein translocase subunit SecA
pgaptmp_001335	XEY03735.1	2-oxoacid:acceptor oxidoreductase subunit alpha
pgaptmp_001336	XEY03736.1	4Fe-4S binding protein
pgaptmp_001337	XEY03737.1	sodium ion-translocating decarboxylase subunit beta
pgaptmp_001338	XEY03738.1	beta-aspartyl-peptidase
pgaptmp_001339	XEY03739.1	cyclic nucleotide-binding domain-containing protein
pgaptmp_001340	XEY03740.1	glycine C-acetyltransferase
pgaptmp_001341	XEY03741.1	L-threonine 3-dehydrogenase
pgaptmp_001342	XEY03742.1	Crp/Fnr family transcriptional regulator
pgaptmp_001343	XEY03743.1	hydroxylamine reductase
pgaptmp_001344	XEY03744.1	metallophosphoesterase
pgaptmp_001345	XEY03745.1	HTH domain-containing protein
pgaptmp_001346	XEY03746.1	OFA family MFS transporter
pgaptmp_001347	XEY03747.1	DUF1722 domain-containing protein
pgaptmp_001348	XEY03748.1	D-alanyl-D-alanine carboxypeptidase
pgaptmp_001349	XEY03749.1	biotin--[acetyl-CoA-carboxylase] ligase
pgaptmp_001350	XEY03750.1	murein biosynthesis integral membrane protein MurJ
pgaptmp_001351	XEY05413.1	ribonuclease Y
pgaptmp_001352	XEY03751.1	regulatory protein RecX
pgaptmp_001353	XEY03752.1	recombinase RecA
pgaptmp_001354	XEY03753.1	RNA 2',3'-cyclic phosphodiesterase
pgaptmp_001355	XEY03754.1	CDP-diacylglycerol--glycerol-3-phosphate 3-phosphatidyltransferase
pgaptmp_001356	XEY03755.1	30S ribosomal protein S12 methylthiotransferase RimO
pgaptmp_001357	XEY03756.1	DUF4416 family protein
pgaptmp_001358	XEY03757.1	hypothetical protein
pgaptmp_001359	XEY03758.1	Na+/H+ antiporter NhaC family protein
pgaptmp_001360	XEY03759.1	Mut7-C RNAse domain-containing protein
pgaptmp_001361	XEY03760.1	adenylosuccinate synthase
pgaptmp_001362	XEY03761.1	acylphosphatase
pgaptmp_001363	XEY03762.1	aspartate kinase
pgaptmp_001364	XEY03763.1	homocysteine biosynthesis protein
pgaptmp_001365	XEY03764.1	UPF0280 family protein
pgaptmp_001366	XEY03765.1	methylenetetrahydrofolate reductase
pgaptmp_001367	XEY03766.1	L-serine ammonia-lyase, iron-sulfur-dependent, subunit alpha
pgaptmp_001368	XEY03767.1	histidine kinase N-terminal 7TM domain-containing protein
pgaptmp_001369	XEY05414.1	sodium ion-translocating decarboxylase subunit beta
pgaptmp_001370	XEY03768.1	hypothetical protein
pgaptmp_001371	XEY03769.1	sensor domain-containing diguanylate cyclase
pgaptmp_001372	XEY03770.1	class I SAM-dependent methyltransferase
pgaptmp_001373	XEY03771.1	ABC transporter ATP-binding protein
pgaptmp_001374	XEY03772.1	type II secretion system F family protein
pgaptmp_001375	XEY03773.1	hypothetical protein
pgaptmp_001376	XEY03774.1	hypothetical protein
pgaptmp_001377	XEY03775.1	hypothetical protein
pgaptmp_001378	XEY03776.1	hypothetical protein
pgaptmp_001379	XEY03777.1	hypothetical protein
pgaptmp_001380	XEY03778.1	type II and III secretion system protein
pgaptmp_001381	XEY03779.1	AmmeMemoRadiSam system protein B
pgaptmp_001382	XEY03780.1	large conductance mechanosensitive channel protein MscL
pgaptmp_001383	XEY03781.1	SUF system NifU family Fe-S cluster assembly protein
pgaptmp_001384	XEY03782.1	SufS family cysteine desulfurase
pgaptmp_001385	XEY03783.1	SufD family Fe-S cluster assembly protein
pgaptmp_001386	XEY03784.1	Fe-S cluster assembly protein SufB
pgaptmp_001387	XEY03785.1	Fe-S cluster assembly ATPase SufC
pgaptmp_001388	XEY03786.1	ECF transporter S component
pgaptmp_001389	XEY03787.1	energy-coupling factor transporter transmembrane component T
pgaptmp_001390	XEY03788.1	ABC transporter ATP-binding protein
pgaptmp_001391	XEY03789.1	ABC transporter ATP-binding protein
pgaptmp_001392	XEY03790.1	M48 family metallopeptidase
pgaptmp_001393	XEY03791.1	thermonuclease family protein
pgaptmp_001394	XEY03792.1	DUF3798 domain-containing protein
pgaptmp_001395	XEY03793.1	sugar ABC transporter ATP-binding protein
pgaptmp_001396	XEY03794.1	ABC transporter permease
pgaptmp_001397	XEY03795.1	ABC transporter permease
pgaptmp_001398	XEY03796.1	alpha/beta hydrolase
pgaptmp_001399	XEY03797.1	hypothetical protein
pgaptmp_001400	XEY03798.1	extracellular solute-binding protein
pgaptmp_001401	XEY03799.1	pseudouridine synthase
pgaptmp_001402	XEY03800.1	energy-coupling factor transporter transmembrane component T
pgaptmp_001403	XEY03801.1	ABC transporter ATP-binding protein
pgaptmp_001404	XEY03802.1	HEAT repeat domain-containing protein
pgaptmp_001405	XEY03803.1	ECF-type riboflavin transporter substrate-binding protein
pgaptmp_001406	XEY03804.1	aldo/keto reductase
pgaptmp_001407	XEY03805.1	UvrD-helicase domain-containing protein
pgaptmp_001408	XEY03806.1	PD-(D/E)XK nuclease family protein
pgaptmp_001409	XEY03807.1	hypothetical protein
pgaptmp_001410	XEY03808.1	hypothetical protein
pgaptmp_001411	XEY03809.1	NUDIX domain-containing protein
pgaptmp_001412	XEY03810.1	carboxylating nicotinate-nucleotide diphosphorylase
pgaptmp_001413	XEY03811.1	quinolinate synthase NadA
pgaptmp_001414	XEY03812.1	aspartate dehydrogenase
pgaptmp_001415	XEY03813.1	PQQ-binding-like beta-propeller repeat protein
pgaptmp_001416	XEY03814.1	IS110 family transposase
pgaptmp_001417	XEY03815.1	hypothetical protein
pgaptmp_001418	XEY03816.1	endonuclease/exonuclease/phosphatase family protein
pgaptmp_001419	XEY03817.1	cupin domain-containing protein
pgaptmp_001420	XEY05415.1	RNA-guided endonuclease IscB
pgaptmp_001421	XEY03818.1	polyamine aminopropyltransferase
pgaptmp_001422	XEY03819.1	adenosylmethionine decarboxylase
pgaptmp_001423	XEY03820.1	queuosine precursor transporter
pgaptmp_001424	XEY03821.1	lipoate--protein ligase family protein
pgaptmp_001425	XEY03822.1	16S rRNA (cytidine(1402)-2'-O)-methyltransferase
pgaptmp_001426	XEY03823.1	RsmD family RNA methyltransferase
pgaptmp_001427	XEY03824.1	TIGR00153 family protein
pgaptmp_001428	XEY03825.1	alpha/beta hydrolase
pgaptmp_001429	XEY03826.1	DUF3242 domain-containing protein
pgaptmp_001430	XEY03827.1	ribonuclease HII
pgaptmp_001431	XEY05416.1	FAD-dependent thymidylate synthase
pgaptmp_001432	XEY03828.1	hypothetical protein
pgaptmp_001433	XEY03829.1	bifunctional 5,10-methylenetetrahydrofolate dehydrogenase/5,10-methenyltetrahydrofolate cyclohydrolase
pgaptmp_001434	XEY03830.1	preprotein translocase subunit YajC
pgaptmp_001435	XEY03831.1	protein translocase subunit SecD
pgaptmp_001436	XEY03832.1	protein translocase subunit SecF
pgaptmp_001437	XEY03833.1	sodium-translocating pyrophosphatase
pgaptmp_001438	XEY03834.1	ATP-dependent 6-phosphofructokinase
pgaptmp_001439	Pseudogene	MFS transporter
pgaptmp_001440	XEY03835.1	iron-containing alcohol dehydrogenase
pgaptmp_001441	XEY03836.1	FeoB-associated Cys-rich membrane protein
pgaptmp_001442	XEY03837.1	pyridoxamine 5'-phosphate oxidase family protein
pgaptmp_001443	XEY03838.1	heavy-metal-associated domain-containing protein
pgaptmp_001444	XEY03839.1	heavy metal translocating P-type ATPase
pgaptmp_001445	XEY03840.1	sensor domain-containing diguanylate cyclase
pgaptmp_001446	XEY03841.1	1-phosphofructokinase family hexose kinase
pgaptmp_001447	XEY03842.1	glycosidase
pgaptmp_001448	XEY03843.1	carbohydrate ABC transporter permease
pgaptmp_001449	XEY03844.1	sugar ABC transporter permease
pgaptmp_001450	XEY03845.1	extracellular solute-binding protein
pgaptmp_001451	XEY03846.1	LacI family DNA-binding transcriptional regulator
pgaptmp_001452	XEY03847.1	hypothetical protein
pgaptmp_001453	XEY03848.1	hypothetical protein
pgaptmp_001454	XEY03849.1	diguanylate cyclase
pgaptmp_001455	XEY03850.1	hypothetical protein
pgaptmp_001456	XEY03851.1	glucodextranase DOMON-like domain-containing protein
pgaptmp_001457	XEY03852.1	MFS transporter
pgaptmp_001458	XEY03853.1	hypothetical protein
pgaptmp_001459	XEY05417.1	cache domain-containing protein
pgaptmp_001460	XEY03854.1	methyl-accepting chemotaxis protein
pgaptmp_001461	XEY03855.1	hypothetical protein
pgaptmp_001462	XEY03856.1	M15 family metallopeptidase
pgaptmp_001463	XEY03857.1	tryptophan--tRNA ligase
pgaptmp_001464	XEY03858.1	mechanosensitive ion channel family protein
pgaptmp_001465	XEY03859.1	translation elongation factor 4
pgaptmp_001466	XEY03860.1	M3 family oligoendopeptidase
pgaptmp_001467	XEY03861.1	acyl carrier protein
pgaptmp_001468	XEY03862.1	class I mannose-6-phosphate isomerase
pgaptmp_001469	XEY03863.1	FapA family protein
pgaptmp_001470	XEY03864.1	aspartate 1-decarboxylase
pgaptmp_001471	XEY03865.1	ATP-binding protein
pgaptmp_001472	XEY03866.1	Mut7-C RNAse domain-containing protein
pgaptmp_001473	XEY03867.1	NAD(+) synthase
pgaptmp_001474	XEY03868.1	hypothetical protein
pgaptmp_001475	XEY03869.1	histidine kinase
pgaptmp_001476	XEY03870.1	LytTR family DNA-binding domain-containing protein
pgaptmp_001477	XEY03871.1	hypothetical protein
pgaptmp_001478	XEY05418.1	molecular chaperone DnaJ
pgaptmp_001479	XEY03872.1	nucleotide exchange factor GrpE
pgaptmp_001480	XEY03873.1	heat-inducible transcriptional repressor HrcA
pgaptmp_001481	XEY03874.1	DMT family transporter
pgaptmp_001482	XEY03875.1	30S ribosomal protein S2
pgaptmp_001483	XEY03876.1	HD-GYP domain-containing protein
pgaptmp_001484	XEY03877.1	hypothetical protein
pgaptmp_001485	XEY03878.1	ribosome biogenesis GTPase Der
pgaptmp_001486	XEY03879.1	bifunctional 4-hydroxy-3-methylbut-2-enyl diphosphate reductase/30S ribosomal protein S1
pgaptmp_001487	XEY03880.1	(d)CMP kinase
pgaptmp_001488	XEY03881.1	STAS domain-containing protein
pgaptmp_001489	XEY03882.1	aspartate--tRNA ligase
pgaptmp_001490	XEY03883.1	fructose-6-phosphate aldolase
pgaptmp_001491	XEY03884.1	flavin reductase family protein
pgaptmp_001492	XEY03885.1	Asp-tRNA(Asn)/Glu-tRNA(Gln) amidotransferase subunit GatA
pgaptmp_001493	XEY03886.1	Asp-tRNA(Asn)/Glu-tRNA(Gln) amidotransferase subunit GatB
pgaptmp_001494	XEY03887.1	hypothetical protein
pgaptmp_001495	XEY03888.1	radical SAM family heme chaperone HemW
pgaptmp_001496	XEY03889.1	FtsW/RodA/SpoVE family cell cycle protein
pgaptmp_001497	XEY03890.1	UDP-N-acetylglucosamine--N-acetylmuramyl-(pentapeptide) pyrophosphoryl-undecaprenol N-acetylglucosamine transferase
pgaptmp_001498	XEY03891.1	UDP-N-acetylmuramate--L-alanine ligase
pgaptmp_001499	XEY03892.1	chromosome segregation protein SMC
pgaptmp_001500	XEY03893.1	PAS domain-containing protein
pgaptmp_001501	XEY03894.1	flagellar export protein FliJ
pgaptmp_001502	XEY03895.1	YdcF family protein
pgaptmp_001503	XEY03896.1	rhomboid family intramembrane serine protease
pgaptmp_001504	XEY03897.1	asparaginase
pgaptmp_001505	XEY03898.1	AI-2E family transporter
pgaptmp_001506	XEY03899.1	3-methyl-2-oxobutanoate hydroxymethyltransferase
pgaptmp_001507	XEY03900.1	M3 family oligoendopeptidase
pgaptmp_001508	XEY03901.1	aldose epimerase family protein
pgaptmp_001509	XEY03902.1	molecular chaperone DnaK
pgaptmp_001510	XEY03903.1	hypothetical protein
pgaptmp_001511	XEY03904.1	cupin domain-containing protein
pgaptmp_001512	XEY03905.1	DUF438 domain-containing protein
pgaptmp_001513	XEY03906.1	AAA family ATPase
pgaptmp_001514	XEY03907.1	DNA repair exonuclease
pgaptmp_001515	XEY03908.1	hypothetical protein
pgaptmp_001516	XEY03909.1	IMP cyclohydrolase
pgaptmp_001517	XEY03910.1	SDR family oxidoreductase
pgaptmp_001518	XEY03911.1	peptidylprolyl isomerase
pgaptmp_001519	XEY03912.1	SurA N-terminal domain-containing protein
pgaptmp_001520	XEY03913.1	lysine--tRNA ligase
pgaptmp_001521	XEY03914.1	transcription elongation factor GreA
pgaptmp_001522	XEY03915.1	transcriptional regulator NrdR
pgaptmp_001523	XEY03916.1	DNA-binding protein WhiA
pgaptmp_001524	XEY03917.1	YvcK family protein
pgaptmp_001525	XEY03918.1	RNase adapter RapZ
pgaptmp_001526	XEY03919.1	glutamate racemase
pgaptmp_001527	XEY03920.1	cell division protein ZapA
pgaptmp_001528	XEY03921.1	hypothetical protein
pgaptmp_001529	XEY03922.1	site-2 protease family protein
pgaptmp_001530	XEY03923.1	radical SAM protein
pgaptmp_001531	XEY03924.1	type III pantothenate kinase
pgaptmp_001532	XEY03925.1	HD domain-containing protein
pgaptmp_001533	XEY03926.1	IS110 family transposase
pgaptmp_001534	XEY03927.1	ribonuclease R
pgaptmp_001535	XEY03928.1	NAD-dependent DNA ligase LigA
pgaptmp_001536	XEY03929.1	2-C-methyl-D-erythritol 4-phosphate cytidylyltransferase
pgaptmp_001537	XEY03930.1	lysylphosphatidylglycerol synthase transmembrane domain-containing protein
pgaptmp_001538	XEY03931.1	metallophosphoesterase
pgaptmp_001539	XEY03932.1	phosphoribosyltransferase family protein
pgaptmp_001540	XEY03933.1	hypothetical protein
pgaptmp_001541	XEY03934.1	ABC transporter substrate-binding protein
pgaptmp_001542	XEY03935.1	ABC transporter ATP-binding protein
pgaptmp_001543	XEY03936.1	ABC transporter permease subunit
pgaptmp_001544	XEY05419.1	ATP-binding cassette domain-containing protein
pgaptmp_001545	XEY03937.1	ABC transporter ATP-binding protein
pgaptmp_001546	XEY03938.1	ABC transporter permease
pgaptmp_001547	XEY03939.1	ABC transporter permease
pgaptmp_001548	XEY03940.1	excinuclease ABC subunit UvrC
pgaptmp_001549	XEY03941.1	CTP synthase
pgaptmp_001550	XEY03942.1	histidinol-phosphatase HisJ family protein
pgaptmp_001551	XEY03943.1	translation elongation factor Ts
pgaptmp_001552	XEY03944.1	type II secretion system protein
pgaptmp_001553	XEY03945.1	type II secretion system protein
pgaptmp_001554	XEY03946.1	OAM dimerization domain-containing protein
pgaptmp_001555	XEY03947.1	lysine 5,6-aminomutase subunit alpha
pgaptmp_001556	XEY03948.1	DNA mismatch repair protein MutS
pgaptmp_001557	XEY05420.1	hypothetical protein
pgaptmp_001558	XEY03949.1	MaoC family dehydratase
pgaptmp_001559	XEY03950.1	lysine 2,3-aminomutase
pgaptmp_001560	XEY03951.1	zinc-binding dehydrogenase
pgaptmp_001561	XEY03952.1	3-keto-5-aminohexanoate cleavage protein
pgaptmp_001562	XEY03953.1	hotdog domain-containing protein
pgaptmp_001563	XEY03954.1	3-oxoacid CoA-transferase subunit B
pgaptmp_001564	XEY03955.1	acetate CoA-transferase subunit alpha
pgaptmp_001565	XEY03956.1	peptidoglycan editing factor PgeF
pgaptmp_001566	XEY03957.1	hypothetical protein
pgaptmp_001567	XEY03958.1	isochorismatase family protein
pgaptmp_001568	XEY03959.1	hypothetical protein
pgaptmp_001569	XEY03960.1	DUF1576 domain-containing protein
pgaptmp_001570	XEY03961.1	ABC transporter ATP-binding protein
pgaptmp_001571	XEY03962.1	ABC transporter ATP-binding protein
pgaptmp_001572	XEY03963.1	ABC transporter substrate-binding protein
pgaptmp_001573	XEY03964.1	iron ABC transporter permease
pgaptmp_001574	XEY03965.1	ABC transporter ATP-binding protein
pgaptmp_001575	XEY03966.1	queuosine precursor transporter
pgaptmp_001576	XEY03967.1	STAS domain-containing protein
pgaptmp_001577	XEY03968.1	SLC13 family permease
pgaptmp_001578	XEY03969.1	SufD family Fe-S cluster assembly protein
pgaptmp_001579	XEY03970.1	ATP-binding cassette domain-containing protein
pgaptmp_001580	XEY03971.1	2-phosphosulfolactate phosphatase
pgaptmp_001581	XEY03972.1	EAL domain-containing protein
pgaptmp_001582	XEY03973.1	NADP-dependent malic enzyme
pgaptmp_001583	XEY03974.1	hypothetical protein
pgaptmp_001584	XEY03975.1	DUF554 domain-containing protein
pgaptmp_001585	XEY03976.1	class II SORL domain-containing protein
pgaptmp_001586	XEY03977.1	rubrerythrin family protein
pgaptmp_001587	XEY03978.1	Fur family transcriptional regulator
pgaptmp_001588	XEY03979.1	serine O-acetyltransferase
pgaptmp_001589	XEY03980.1	cysteine synthase family protein
pgaptmp_001590	XEY03981.1	dihydroorotase
pgaptmp_001591	XEY03982.1	oxidoreductase
pgaptmp_001592	XEY03983.1	tRNA-dihydrouridine synthase
pgaptmp_001593	XEY03984.1	orotidine-5'-phosphate decarboxylase
pgaptmp_001594	XEY05421.1	orotate phosphoribosyltransferase
pgaptmp_001595	XEY03985.1	class II aldolase/adducin family protein
pgaptmp_001596	XEY03986.1	galactokinase
pgaptmp_001597	XEY03987.1	galactose-1-phosphate uridylyltransferase
pgaptmp_001598	XEY03988.1	alpha-galactosidase
pgaptmp_001599	XEY03989.1	LacI family DNA-binding transcriptional regulator
pgaptmp_001600	XEY03990.1	beta-galactosidase
pgaptmp_001601	XEY03991.1	MFS transporter
pgaptmp_001602	XEY03992.1	adenosylcobalamin-dependent ribonucleoside-diphosphate reductase
pgaptmp_001603	XEY03993.1	redox-sensing transcriptional repressor Rex
pgaptmp_001604	XEY03994.1	lactate utilization protein
pgaptmp_001606	XEY03995.1	diaminopimelate decarboxylase
pgaptmp_001607	XEY03996.1	hypothetical protein
pgaptmp_001608	XEY03997.1	hypothetical protein
pgaptmp_001609	XEY03998.1	diguanylate cyclase
pgaptmp_001610	XEY03999.1	heme NO-binding domain-containing protein
pgaptmp_001611	XEY04000.1	50S ribosomal protein L31
pgaptmp_001612	XEY04001.1	S1 RNA-binding domain-containing protein
pgaptmp_001613	XEY04002.1	MFS transporter
pgaptmp_001614	XEY04003.1	TetR/AcrR family transcriptional regulator
pgaptmp_001615	XEY04004.1	radical SAM protein
pgaptmp_001616	XEY04005.1	type II toxin-antitoxin system Phd/YefM family antitoxin
pgaptmp_001617	XEY04006.1	sn-glycerol-3-phosphate ABC transporter ATP-binding protein UgpC
pgaptmp_001618	XEY04007.1	16S rRNA (uracil(1498)-N(3))-methyltransferase
pgaptmp_001619	XEY04008.1	ROK family transcriptional regulator
pgaptmp_001620	XEY04009.1	ABC transporter substrate-binding protein
pgaptmp_001621	XEY04010.1	ABC transporter permease
pgaptmp_001622	XEY04011.1	ABC transporter permease
pgaptmp_001623	XEY04012.1	ABC transporter ATP-binding protein
pgaptmp_001624	XEY04013.1	dipeptide/oligopeptide/nickel ABC transporter ATP-binding protein
pgaptmp_001625	XEY04014.1	hypothetical protein
pgaptmp_001626	XEY04015.1	radical SAM protein
pgaptmp_001627	XEY04016.1	hotdog domain-containing protein
pgaptmp_001628	XEY04017.1	hypothetical protein
pgaptmp_001629	XEY04018.1	ATP-dependent zinc metalloprotease FtsH
pgaptmp_001630	XEY04019.1	tRNA lysidine(34) synthetase TilS
pgaptmp_001631	XEY04020.1	LptF/LptG family permease
pgaptmp_001632	XEY04021.1	phosphate uptake regulator PhoU
pgaptmp_001633	XEY04022.1	NAD(+) kinase
pgaptmp_001634	XEY04023.1	YggT family protein
pgaptmp_001635	XEY04024.1	YggS family pyridoxal phosphate-dependent enzyme
pgaptmp_001636	XEY05422.1	Holliday junction branch migration DNA helicase RuvB
pgaptmp_001637	XEY04025.1	hypothetical protein
pgaptmp_001638	XEY04026.1	MarR family transcriptional regulator
pgaptmp_001639	XEY04027.1	ABC transporter ATP-binding protein
pgaptmp_001640	XEY05423.1	ABC transporter ATP-binding protein
pgaptmp_001641	XEY04028.1	uracil-DNA glycosylase
pgaptmp_001642	XEY04029.1	metal-dependent transcriptional regulator
pgaptmp_001643	XEY04030.1	SDR family oxidoreductase
pgaptmp_001644	XEY05424.1	replication-associated recombination protein A
pgaptmp_001645	XEY04031.1	macro domain-containing protein
pgaptmp_001646	XEY04032.1	SUMF1/EgtB/PvdO family nonheme iron enzyme
pgaptmp_001647	XEY04033.1	hypothetical protein
pgaptmp_001648	XEY04034.1	cell division protein FtsA
pgaptmp_001649	XEY04035.1	cell division protein FtsZ
pgaptmp_001650	XEY05425.1	ATPase, T2SS/T4P/T4SS family
pgaptmp_001651	XEY04036.1	hypothetical protein
pgaptmp_001652	XEY04037.1	adenosylhomocysteinase
pgaptmp_001653	XEY04038.1	Rne/Rng family ribonuclease
pgaptmp_001654	XEY05426.1	nucleoside kinase
pgaptmp_001655	XEY04039.1	metal-dependent transcriptional regulator
pgaptmp_001656	XEY04040.1	DUF4911 domain-containing protein
pgaptmp_001657	XEY04041.1	GNAT family N-acetyltransferase
pgaptmp_001658	XEY04042.1	cob(I)yrinic acid a,c-diamide adenosyltransferase
pgaptmp_001659	XEY04043.1	histidine ammonia-lyase
pgaptmp_001660	XEY04044.1	methyl-accepting chemotaxis protein
pgaptmp_001661	XEY04045.1	hypothetical protein
pgaptmp_001662	XEY04046.1	30S ribosomal protein S20
pgaptmp_001663	XEY04047.1	methionine adenosyltransferase
pgaptmp_001664	XEY04048.1	hypothetical protein
pgaptmp_001665	XEY04049.1	M23 family metallopeptidase
pgaptmp_001666	XEY04050.1	GTPase HflX
pgaptmp_001667	XEY04051.1	RNA chaperone Hfq
pgaptmp_001668	XEY04052.1	MFS transporter
pgaptmp_001669	XEY04053.1	DUF2089 domain-containing protein
pgaptmp_001670	XEY04054.1	hypothetical protein
pgaptmp_001671	XEY04055.1	hypothetical protein
pgaptmp_001672	XEY05427.1	hypothetical protein
pgaptmp_001673	XEY04056.1	IMP dehydrogenase
pgaptmp_001675	XEY04057.1	hypothetical protein
pgaptmp_001676	XEY04058.1	2-oxoacid:acceptor oxidoreductase family protein
pgaptmp_001677	XEY04059.1	thiamine pyrophosphate-dependent enzyme
pgaptmp_001678	XEY04060.1	3-methyl-2-oxobutanoate dehydrogenase subunit VorB
pgaptmp_001679	XEY04061.1	ferredoxin family protein
pgaptmp_001680	XEY04062.1	cobalamin biosynthesis protein CobQ
pgaptmp_001681	Pseudogene	butyrate kinase
pgaptmp_001682	XEY04063.1	bifunctional enoyl-CoA hydratase/phosphate acetyltransferase
pgaptmp_001683	XEY04064.1	butyrate kinase
pgaptmp_001684	Pseudogene	PLP-dependent aminotransferase family protein
pgaptmp_001685	XEY04065.1	alanine--glyoxylate aminotransferase family protein
pgaptmp_001686	XEY04066.1	hydroxyacid dehydrogenase
pgaptmp_001687	XEY04067.1	Hsp20/alpha crystallin family protein
pgaptmp_001688	XEY04068.1	hypothetical protein
pgaptmp_001689	XEY04069.1	VWA domain-containing protein
pgaptmp_001690	XEY04070.1	pseudouridine synthase
pgaptmp_001691	XEY04071.1	dihydropteroate synthase
pgaptmp_001692	XEY04072.1	hypothetical protein
pgaptmp_001693	XEY04073.1	transcription antitermination factor NusB
pgaptmp_001694	XEY04074.1	Asp23/Gls24 family envelope stress response protein
pgaptmp_001695	XEY04075.1	elongation factor P
pgaptmp_001696	XEY04076.1	PP2C family protein-serine/threonine phosphatase
pgaptmp_001697	XEY04077.1	response regulator
pgaptmp_001698	XEY04078.1	TIGR03936 family radical SAM-associated protein
pgaptmp_001699	XEY04079.1	LPS export ABC transporter ATP-binding protein
pgaptmp_001700	XEY04080.1	OmpH family outer membrane protein
pgaptmp_001701	XEY04081.1	ROK family protein
pgaptmp_001702	XEY04082.1	DNA integrity scanning diadenylate cyclase DisA
pgaptmp_001703	XEY04083.1	DUF1015 family protein
pgaptmp_001704	XEY04084.1	serine hydroxymethyltransferase
pgaptmp_001705	XEY04085.1	hypothetical protein
pgaptmp_001706	XEY04086.1	alpha/beta hydrolase-fold protein
pgaptmp_001707	XEY04087.1	hypothetical protein
pgaptmp_001708	XEY04088.1	M20 family metallopeptidase
pgaptmp_001709	XEY04089.1	SAM-dependent chlorinase/fluorinase
pgaptmp_001710	XEY04090.1	hypothetical protein
pgaptmp_001711	XEY04091.1	energy-coupling factor transporter transmembrane component T
pgaptmp_001712	XEY04092.1	aminotransferase class III-fold pyridoxal phosphate-dependent enzyme
pgaptmp_001713	XEY04093.1	aspartate kinase
pgaptmp_001714	XEY05428.1	2,3,4,5-tetrahydropyridine-2,6-dicarboxylate N-acetyltransferase
pgaptmp_001715	XEY04094.1	dihydrodipicolinate reductase C-terminal domain-containing protein
pgaptmp_001716	XEY05429.1	4-hydroxy-tetrahydrodipicolinate synthase
pgaptmp_001717	XEY04095.1	diaminopimelate epimerase
pgaptmp_001718	XEY04096.1	aspartate-semialdehyde dehydrogenase
pgaptmp_001719	XEY04097.1	hypothetical protein
pgaptmp_001720	XEY04098.1	YitT family protein
pgaptmp_001721	XEY04099.1	CoA-binding protein
pgaptmp_001722	XEY04100.1	acetate--CoA ligase family protein
pgaptmp_001723	XEY04101.1	thiamine pyrophosphate-dependent enzyme
pgaptmp_001724	XEY04102.1	2-oxoacid:acceptor oxidoreductase family protein
pgaptmp_001725	XEY04103.1	2-oxoacid:acceptor oxidoreductase subunit alpha
pgaptmp_001726	XEY04104.1	thiamine pyrophosphate-dependent enzyme
pgaptmp_001727	XEY04105.1	redoxin domain-containing protein
pgaptmp_001728	XEY04106.1	PQQ-binding-like beta-propeller repeat protein
pgaptmp_001729	XEY04107.1	DUF4258 domain-containing protein
pgaptmp_001730	XEY04108.1	Gfo/Idh/MocA family oxidoreductase
pgaptmp_001731	XEY04109.1	haloacid dehalogenase
pgaptmp_001732	XEY04110.1	sigma-70 family RNA polymerase sigma factor
pgaptmp_001733	XEY04111.1	HAD-IIA family hydrolase
pgaptmp_001734	XEY04112.1	hypothetical protein
pgaptmp_001735	XEY04113.1	NADH-dependent [FeFe] hydrogenase, group A6
pgaptmp_001736	XEY04114.1	NADH-dependent [FeFe] hydrogenase, group A6
pgaptmp_001737	XEY04115.1	iron-only hydrogenase system regulator
pgaptmp_001738	XEY04116.1	[FeFe] hydrogenase H-cluster radical SAM maturase HydG
pgaptmp_001739	XEY04117.1	hypothetical protein
pgaptmp_001740	XEY04118.1	[FeFe] hydrogenase H-cluster radical SAM maturase HydE
pgaptmp_001741	XEY04119.1	hypothetical protein
pgaptmp_001742	XEY04120.1	ABC transporter permease subunit
pgaptmp_001743	XEY04121.1	ABC transporter ATP-binding protein
pgaptmp_001744	XEY04122.1	ABC transporter substrate-binding protein
pgaptmp_001745	XEY04123.1	[FeFe] hydrogenase H-cluster maturation GTPase HydF
pgaptmp_001746	XEY04124.1	aspartate ammonia-lyase
pgaptmp_001747	XEY04125.1	methyltransferase domain-containing protein
pgaptmp_001748	XEY04126.1	cyclomaltodextrinase
pgaptmp_001749	XEY04127.1	bifunctional aspartate carbamoyltransferase catalytic subunit/aspartate carbamoyltransferase regulatory subunit
pgaptmp_001750	XEY04128.1	redox-sensing transcriptional repressor Rex
pgaptmp_001751	XEY04129.1	[FeFe] hydrogenase, group A
pgaptmp_001752	XEY05430.1	NADH-quinone oxidoreductase subunit NuoF
pgaptmp_001753	XEY04130.1	NADH-quinone oxidoreductase subunit NuoE
pgaptmp_001754	XEY04131.1	LytTR family DNA-binding domain-containing protein
pgaptmp_001755	XEY04132.1	histidine kinase
pgaptmp_001756	XEY04133.1	hypothetical protein
pgaptmp_001757	XEY04134.1	hypothetical protein
pgaptmp_001758	XEY04135.1	hypothetical protein
pgaptmp_001759	XEY04136.1	PP2C family protein-serine/threonine phosphatase
pgaptmp_001760	XEY04137.1	[Fe-Fe] hydrogenase large subunit C-terminal domain-containing protein
pgaptmp_001761	XEY04138.1	NAD(P)H-dependent oxidoreductase subunit E
pgaptmp_001762	XEY04139.1	HPF/RaiA family ribosome-associated protein
pgaptmp_001763	XEY04140.1	hypothetical protein
pgaptmp_001764	XEY04141.1	DegV family protein
pgaptmp_001765	XEY04142.1	DegV family protein
pgaptmp_001766	XEY04143.1	F0F1 ATP synthase subunit epsilon
pgaptmp_001767	XEY04144.1	F0F1 ATP synthase subunit beta
pgaptmp_001768	XEY04145.1	ATP synthase F1 subunit gamma
pgaptmp_001769	XEY04146.1	F0F1 ATP synthase subunit alpha
pgaptmp_001770	XEY04147.1	F0F1 ATP synthase subunit delta
pgaptmp_001771	XEY04148.1	F0F1 ATP synthase subunit B
pgaptmp_001772	XEY04149.1	F0F1 ATP synthase subunit C
pgaptmp_001773	XEY04150.1	F0F1 ATP synthase subunit A
pgaptmp_001774	XEY04151.1	hypothetical protein
pgaptmp_001775	XEY04152.1	AtpZ/AtpI family protein
pgaptmp_001776	XEY04153.1	Xaa-Pro peptidase family protein
pgaptmp_001778	XEY04154.1	RuvX/YqgF family protein
pgaptmp_001779	XEY04155.1	single-stranded-DNA-specific exonuclease RecJ
pgaptmp_001780	XEY04156.1	amidohydrolase
pgaptmp_001781	XEY04157.1	D-glycerate dehydrogenase
pgaptmp_001782	XEY04158.1	FprA family A-type flavoprotein
pgaptmp_001783	XEY04159.1	GGDEF domain-containing protein
pgaptmp_001784	XEY04160.1	cobalamin-dependent protein
pgaptmp_001785	XEY04161.1	23S rRNA (uracil(1939)-C(5))-methyltransferase RlmD
pgaptmp_001786	XEY05431.1	MFS transporter
pgaptmp_001787	XEY04162.1	GGDEF domain-containing protein
pgaptmp_001788	XEY04163.1	valine--tRNA ligase
pgaptmp_001789	XEY04164.1	folylpolyglutamate synthase/dihydrofolate synthase family protein
pgaptmp_001790	XEY05432.1	ribosome silencing factor
pgaptmp_001791	XEY04165.1	amidohydrolase
pgaptmp_001792	XEY05433.1	TIGR01212 family radical SAM protein
pgaptmp_001793	XEY04166.1	ABC transporter substrate-binding protein
pgaptmp_001794	XEY04167.1	peroxiredoxin
pgaptmp_001795	XEY04168.1	ferritin
pgaptmp_001796	XEY04169.1	hypothetical protein
pgaptmp_001797	XEY04170.1	endonuclease V
pgaptmp_001798	XEY04171.1	ArsB/NhaD family transporter
pgaptmp_001799	XEY04172.1	SLC13 family permease
pgaptmp_001800	XEY04173.1	hypothetical protein
pgaptmp_001801	XEY04174.1	transcription termination factor Rho
pgaptmp_001802	XEY04175.1	uracil phosphoribosyltransferase
pgaptmp_001803	XEY04176.1	peptide chain release factor 1
pgaptmp_001804	XEY04177.1	PilT/PilU family type 4a pilus ATPase
pgaptmp_001805	XEY04178.1	DNA polymerase III subunit gamma/tau
pgaptmp_001806	XEY04179.1	tRNA (adenosine(37)-N6)-dimethylallyltransferase MiaA
pgaptmp_001807	XEY04180.1	organic solvent tolerance protein OstA
pgaptmp_001808	XEY04181.1	hypothetical protein
pgaptmp_001809	XEY04182.1	patatin-like phospholipase family protein
pgaptmp_001810	XEY04183.1	S-layer homology domain-containing protein
pgaptmp_001811	XEY04184.1	PEGA domain-containing protein
pgaptmp_001812	XEY04185.1	MarR family transcriptional regulator
pgaptmp_001813	XEY04186.1	aminopeptidase
pgaptmp_001814	XEY04187.1	UDP-N-acetylmuramate dehydrogenase
pgaptmp_001815	XEY04188.1	diguanylate cyclase
pgaptmp_001816	XEY04189.1	GGDEF domain-containing protein
pgaptmp_001817	XEY04190.1	bifunctional oligoribonuclease/PAP phosphatase NrnA
pgaptmp_001818	XEY04191.1	purine-nucleoside phosphorylase
pgaptmp_001819	XEY04192.1	alanine/ornithine racemase family PLP-dependent enzyme
pgaptmp_001820	XEY05434.1	YgiQ family radical SAM protein
pgaptmp_001821	XEY05435.1	type I glutamate--ammonia ligase
pgaptmp_001822	XEY04193.1	FeoA family protein
pgaptmp_001823	XEY04194.1	ferrous iron transport protein B
pgaptmp_001824	XEY04195.1	hypothetical protein
pgaptmp_001825	XEY04196.1	ABC transporter substrate-binding protein
pgaptmp_001826	XEY04197.1	iron ABC transporter permease
pgaptmp_001827	XEY04198.1	FtsH protease activity modulator HflK
pgaptmp_001828	XEY04199.1	protease modulator HflC
pgaptmp_001829	XEY04200.1	ABC transporter ATP-binding protein
pgaptmp_001830	XEY04201.1	hypothetical protein
pgaptmp_001831	XEY04202.1	DUF4382 domain-containing protein
pgaptmp_001832	XEY04203.1	IS110 family transposase
pgaptmp_001833	XEY04204.1	SHOCT domain-containing protein
pgaptmp_001834	XEY04205.1	glucoamylase family protein
pgaptmp_001835	XEY04206.1	glucoamylase family protein
pgaptmp_001836	XEY04207.1	carbohydrate ABC transporter permease
pgaptmp_001837	XEY04208.1	sugar ABC transporter permease
pgaptmp_001838	XEY04209.1	DUF5696 domain-containing protein
pgaptmp_001839	XEY04210.1	gluconolactonase
pgaptmp_001840	XEY04211.1	carbohydrate ABC transporter permease
pgaptmp_001841	XEY04212.1	sugar ABC transporter permease
pgaptmp_001842	XEY04213.1	extracellular solute-binding protein
pgaptmp_001843	XEY04214.1	extracellular solute-binding protein
pgaptmp_001844	XEY04215.1	glycosyl transferase family 36
pgaptmp_001845	XEY04216.1	beta-galactosidase
pgaptmp_001846	XEY04217.1	LacI family DNA-binding transcriptional regulator
pgaptmp_001847	XEY04218.1	beta-galactosidase
pgaptmp_001848	XEY04219.1	alpha/beta hydrolase
pgaptmp_001849	XEY04220.1	DUF47 family protein
pgaptmp_001850	XEY04221.1	anion permease
pgaptmp_001851	XEY04222.1	2-hydroxyacid dehydrogenase
pgaptmp_001852	XEY04223.1	NFACT family protein
pgaptmp_001853	XEY04224.1	excinuclease ABC subunit UvrB
pgaptmp_001854	XEY04225.1	dihydrolipoyl dehydrogenase
pgaptmp_001855	XEY04226.1	MFS transporter
pgaptmp_001856	XEY04227.1	YbjQ family protein
pgaptmp_001857	XEY04228.1	ABC transporter permease subunit
pgaptmp_001858	XEY04229.1	ABC transporter ATP-binding protein
pgaptmp_001859	XEY04230.1	GntR family transcriptional regulator
pgaptmp_001860	XEY04231.1	FtsX-like permease family protein
pgaptmp_001861	XEY04232.1	RNA polymerase sigma factor RpoD
pgaptmp_001862	XEY04233.1	DNA primase
pgaptmp_001863	XEY04234.1	30S ribosomal protein S9
pgaptmp_001864	XEY04235.1	50S ribosomal protein L13
pgaptmp_001865	XEY04236.1	ECF transporter S component
pgaptmp_001866	XEY05436.1	50S ribosomal protein L27
pgaptmp_001867	XEY05437.1	ribosomal-processing cysteine protease Prp
pgaptmp_001868	XEY04237.1	50S ribosomal protein L21
pgaptmp_001869	XEY04238.1	stage V sporulation protein S
pgaptmp_001870	XEY04239.1	hypothetical protein
pgaptmp_001871	XEY04240.1	DUF1385 domain-containing protein
pgaptmp_001872	Pseudogene	undecaprenyl/decaprenyl-phosphate alpha-N-acetylglucosaminyl 1-phosphate transferase
pgaptmp_001873	XEY04241.1	phospho-N-acetylmuramoyl-pentapeptide-transferase
pgaptmp_001874	XEY05438.1	UDP-N-acetylmuramoyl-tripeptide--D-alanyl-D-alanine ligase
pgaptmp_001875	XEY04242.1	UDP-N-acetylmuramoyl-L-alanyl-D-glutamate--2,6-diaminopimelate ligase
pgaptmp_001876	XEY04243.1	glycosyltransferase
pgaptmp_001877	XEY04244.1	sugar kinase
pgaptmp_001878	XEY04245.1	carbohydrate ABC transporter permease
pgaptmp_001879	XEY05439.1	sugar ABC transporter permease
pgaptmp_001880	XEY04246.1	ABC transporter substrate-binding protein
pgaptmp_001881	XEY04247.1	glycosyltransferase
pgaptmp_001882	XEY04248.1	ROK family transcriptional regulator
pgaptmp_001883	XEY04249.1	uridine kinase
pgaptmp_001884	XEY04250.1	tRNA (N6-isopentenyl adenosine(37)-C2)-methylthiotransferase MiaB
pgaptmp_001885	XEY04251.1	hypothetical protein
pgaptmp_001886	XEY05440.1	16S rRNA (adenine(1518)-N(6)/adenine(1519)-N(6))-dimethyltransferase RsmA
pgaptmp_001887	XEY04252.1	Cof-type HAD-IIB family hydrolase
pgaptmp_001888	XEY04253.1	hypothetical protein
pgaptmp_001889	XEY04254.1	ROK family transcriptional regulator
pgaptmp_001890	XEY04255.1	xylulokinase
pgaptmp_001891	XEY04256.1	xylose isomerase
pgaptmp_001892	XEY04257.1	glycoside hydrolase family 3 N-terminal domain-containing protein
pgaptmp_001893	XEY04258.1	ABC transporter ATP-binding protein
pgaptmp_001894	XEY04259.1	ABC transporter ATP-binding protein
pgaptmp_001895	XEY04260.1	ABC transporter permease
pgaptmp_001896	XEY04261.1	ABC transporter permease
pgaptmp_001897	XEY04262.1	ABC transporter substrate-binding protein
pgaptmp_001898	XEY04263.1	SprT family zinc-dependent metalloprotease
pgaptmp_001899	XEY04264.1	acyltransferase
pgaptmp_001900	XEY04265.1	radical SAM protein
pgaptmp_001901	XEY04266.1	transglutaminase domain-containing protein
pgaptmp_001902	XEY04267.1	hypothetical protein
pgaptmp_001903	XEY04268.1	ATP-binding protein
pgaptmp_001904	XEY04269.1	ATP-binding protein
pgaptmp_001905	XEY04270.1	acetamidase/formamidase family protein
pgaptmp_001906	XEY04271.1	HAD family phosphatase
pgaptmp_001907	XEY04272.1	glycosyltransferase family 2 protein
pgaptmp_001908	XEY04273.1	LCP family protein
pgaptmp_001909	XEY04274.1	NADP-dependent phosphogluconate dehydrogenase
pgaptmp_001910	XEY04275.1	tripartite tricarboxylate transporter TctB family protein
pgaptmp_001911	XEY04276.1	tripartite tricarboxylate transporter substrate binding protein
pgaptmp_001912	XEY04277.1	tripartite tricarboxylate transporter permease
pgaptmp_001913	XEY04278.1	FGGY family carbohydrate kinase
pgaptmp_001914	XEY04279.1	mannitol dehydrogenase family protein
pgaptmp_001915	XEY05441.1	SDR family oxidoreductase
pgaptmp_001916	XEY04280.1	TRAP transporter large permease subunit
pgaptmp_001917	XEY04281.1	TRAP transporter small permease
pgaptmp_001918	XEY04282.1	C4-dicarboxylate TRAP transporter substrate-binding protein
pgaptmp_001919	XEY04283.1	bifunctional 4-hydroxy-2-oxoglutarate aldolase/2-dehydro-3-deoxy-phosphogluconate aldolase
pgaptmp_001920	XEY04284.1	FadR/GntR family transcriptional regulator
pgaptmp_001921	XEY04285.1	FGGY family carbohydrate kinase
pgaptmp_001922	XEY04286.1	D-isomer specific 2-hydroxyacid dehydrogenase family protein
pgaptmp_001923	XEY04287.1	Fic family protein
pgaptmp_001924	XEY04288.1	UDP-N-acetylglucosamine 2-epimerase (non-hydrolyzing)
pgaptmp_001925	XEY04289.1	ATP-binding protein
pgaptmp_001926	XEY04290.1	hypothetical protein
pgaptmp_001927	XEY04291.1	AAA family ATPase
pgaptmp_001928	XEY04292.1	AAA family ATPase
pgaptmp_001929	XEY04293.1	ATP-binding protein
pgaptmp_001930	XEY04294.1	ATP-binding protein
pgaptmp_001931	XEY04295.1	ATP-binding protein
pgaptmp_001932	XEY04296.1	AAA family ATPase
pgaptmp_001933	XEY04297.1	alpha/beta hydrolase
pgaptmp_001934	XEY04298.1	hypothetical protein
pgaptmp_001935	XEY04299.1	glycosyltransferase
pgaptmp_001936	Pseudogene	UDP-N-acetylglucosamine 2-epimerase
pgaptmp_001937	XEY04300.1	oligosaccharide flippase family protein
pgaptmp_001938	XEY04301.1	asparagine synthase
pgaptmp_001939	XEY04302.1	nucleotidyltransferase family protein
pgaptmp_001940	XEY05442.1	acetyltransferase
pgaptmp_001941	XEY04303.1	LegC family aminotransferase
pgaptmp_001942	XEY04304.1	NAD-dependent 4,6-dehydratase LegB
pgaptmp_001943	XEY04305.1	glycosyltransferase family 4 protein
pgaptmp_001944	XEY04306.1	glycosyltransferase
pgaptmp_001945	XEY04307.1	hypothetical protein
pgaptmp_001946	Pseudogene	UDP-N-acetylglucosamine 2-epimerase (non-hydrolyzing)
pgaptmp_001947	XEY04308.1	glycosyltransferase
pgaptmp_001948	XEY04309.1	hypothetical protein
pgaptmp_001949	XEY04310.1	glycosyltransferase
pgaptmp_001950	XEY04311.1	UDP-N-acetylglucosamine 2-epimerase (non-hydrolyzing)
pgaptmp_001951	XEY04312.1	IS110 family transposase
pgaptmp_001952	XEY05443.1	transposase
pgaptmp_001953	XEY04313.1	capsular polysaccharide biosynthesis protein CapF
pgaptmp_001954	XEY04314.1	polysaccharide biosynthesis protein
pgaptmp_001955	XEY04315.1	glycosyltransferase family 4 protein
pgaptmp_001956	XEY04316.1	exopolysaccharide biosynthesis polyprenyl glycosylphosphotransferase
pgaptmp_001957	XEY04317.1	hypothetical protein
pgaptmp_001958	XEY04318.1	polysaccharide biosynthesis tyrosine autokinase
pgaptmp_001959	XEY04319.1	polysaccharide biosynthesis/export family protein
pgaptmp_001960	XEY04320.1	nucleotide sugar dehydrogenase
pgaptmp_001961	XEY04321.1	hypothetical protein
pgaptmp_001962	XEY04322.1	IS3 family transposase
pgaptmp_001963	XEY04323.1	IS3 family transposase
pgaptmp_001964	XEY04324.1	helix-turn-helix domain-containing protein
pgaptmp_001965	XEY04325.1	ribokinase
pgaptmp_001966	XEY04326.1	LacI family DNA-binding transcriptional regulator
pgaptmp_001967	XEY04327.1	D-ribose ABC transporter substrate-binding protein
pgaptmp_001968	XEY04328.1	ribose ABC transporter permease
pgaptmp_001969	XEY04329.1	sugar ABC transporter ATP-binding protein
pgaptmp_001970	XEY04330.1	D-ribose pyranase
pgaptmp_001971	XEY04331.1	NAD(P)/FAD-dependent oxidoreductase
pgaptmp_001972	XEY04332.1	radical SAM protein
pgaptmp_001973	XEY04333.1	methylglyoxal synthase
pgaptmp_001974	XEY04334.1	AI-2E family transporter
pgaptmp_001975	XEY04335.1	reverse transcriptase-like protein
pgaptmp_001976	XEY04336.1	phosphodiester glycosidase family protein
pgaptmp_001977	XEY04337.1	pyrimidine-nucleoside phosphorylase
pgaptmp_001978	XEY04338.1	ATP-binding protein
pgaptmp_001979	XEY04339.1	response regulator transcription factor
pgaptmp_001980	XEY04340.1	hypothetical protein
pgaptmp_001981	XEY04341.1	hypothetical protein
pgaptmp_001982	XEY04342.1	Hsp33 family molecular chaperone HslO
pgaptmp_001983	XEY04343.1	nucleoside-diphosphate sugar epimerase/dehydratase
pgaptmp_001984	XEY04344.1	UDP-N-acetylglucosamine 1-carboxyvinyltransferase
pgaptmp_001985	XEY04345.1	diguanylate cyclase
pgaptmp_001986	XEY04346.1	hypothetical protein
pgaptmp_001987	XEY05444.1	rod shape-determining protein
pgaptmp_001988	XEY04347.1	alanine--tRNA ligase
pgaptmp_001989	XEY04348.1	phosphatidate cytidylyltransferase
pgaptmp_001990	XEY04349.1	polyprenyl diphosphate synthase
pgaptmp_001991	XEY04350.1	ribosome recycling factor
pgaptmp_001992	XEY04351.1	2-C-methyl-D-erythritol 2,4-cyclodiphosphate synthase
pgaptmp_001993	XEY04352.1	DUF4899 domain-containing protein
pgaptmp_001994	XEY04353.1	glucose-1-phosphate adenylyltransferase
pgaptmp_001995	XEY04354.1	glucose-1-phosphate adenylyltransferase subunit GlgD
pgaptmp_001996	XEY04355.1	deoxyribose-phosphate aldolase
pgaptmp_001997	XEY04356.1	MjaI family restriction endonuclease
pgaptmp_001998	XEY04357.1	DNA methyltransferase
pgaptmp_001999	XEY04358.1	SsrA-binding protein SmpB
pgaptmp_002000	XEY04359.1	YraN family protein
pgaptmp_002001	XEY04360.1	Asp-tRNA(Asn)/Glu-tRNA(Gln) amidotransferase subunit GatC
pgaptmp_002002	XEY04361.1	carbon storage regulator CsrA
pgaptmp_002003	XEY04362.1	flagellar assembly protein FliW
pgaptmp_002004	XEY04363.1	alpha/beta hydrolase
pgaptmp_002005	XEY04364.1	SoxR reducing system RseC family protein
pgaptmp_002006	XEY05445.1	DAK2 domain-containing protein
pgaptmp_002007	XEY04365.1	Asp23/Gls24 family envelope stress response protein
pgaptmp_002008	XEY04366.1	1-deoxy-D-xylulose-5-phosphate synthase
pgaptmp_002009	XEY04367.1	serine--tRNA ligase
pgaptmp_002010	XEY04368.1	S-methyl-5-thioribose-1-phosphate isomerase
pgaptmp_002011	XEY04369.1	potassium channel protein
pgaptmp_002012	XEY04370.1	peptidyl-prolyl cis-trans isomerase
pgaptmp_002013	XEY04371.1	leucine--tRNA ligase
pgaptmp_002014	XEY04372.1	magnesium transporter
pgaptmp_002015	XEY04373.1	hypothetical protein
pgaptmp_002016	XEY04374.1	excinuclease ABC subunit UvrA
pgaptmp_002017	XEY04375.1	RdgB/HAM1 family non-canonical purine NTP pyrophosphatase
pgaptmp_002018	XEY04376.1	imidazolonepropionase
pgaptmp_002019	XEY04377.1	NusG domain II-containing protein
pgaptmp_002020	XEY05446.1	Gx transporter family protein
pgaptmp_002021	XEY04378.1	GH1 family beta-glucosidase
pgaptmp_002022	XEY04379.1	flagellar motor switch phosphatase FliY
pgaptmp_002023	XEY04380.1	flagellar motor switch protein FliM
pgaptmp_002024	XEY04381.1	flagellar basal body-associated FliL family protein
pgaptmp_002025	XEY04382.1	flagellar motor protein MotB
pgaptmp_002026	XEY04383.1	motility protein A
pgaptmp_002027	XEY04384.1	flagellar FlbD family protein
pgaptmp_002028	XEY04385.1	flagellar hook-basal body complex protein
pgaptmp_002029	XEY04386.1	flagellar hook assembly protein FlgD
pgaptmp_002030	XEY04387.1	flagellar hook-length control protein FliK
pgaptmp_002031	XEY04388.1	hypothetical protein
pgaptmp_002032	XEY04389.1	elongation factor G
pgaptmp_002033	XEY04390.1	dihydrofolate reductase family protein
pgaptmp_002034	XEY04391.1	chaperonin GroEL
pgaptmp_002035	XEY04392.1	co-chaperone GroES
pgaptmp_002036	XEY04393.1	hypothetical protein
pgaptmp_002038	XEY04394.1	hypothetical protein
pgaptmp_002039	XEY04395.1	PQQ-like beta-propeller repeat protein
pgaptmp_002040	XEY04396.1	hypothetical protein
pgaptmp_002041	XEY04397.1	MFS transporter
pgaptmp_002042	XEY04398.1	sigma-54-dependent Fis family transcriptional regulator
pgaptmp_002043	XEY04399.1	secondary thiamine-phosphate synthase enzyme YjbQ
pgaptmp_002044	XEY04400.1	adenylate/guanylate cyclase domain-containing protein
pgaptmp_002045	XEY04401.1	phosphohydrolase
pgaptmp_002046	XEY04402.1	DUF3307 domain-containing protein
pgaptmp_002047	XEY04403.1	FecR domain-containing protein
pgaptmp_002048	XEY04404.1	HD domain-containing protein
pgaptmp_002049	XEY04405.1	HU family DNA-binding protein
pgaptmp_002050	XEY04406.1	shikimate kinase
pgaptmp_002051	XEY04407.1	secondary thiamine-phosphate synthase enzyme YjbQ
pgaptmp_002052	XEY04408.1	ABC transporter permease
pgaptmp_002053	XEY05447.1	ABC transporter permease
pgaptmp_002054	XEY05448.1	ABC transporter ATP-binding protein
pgaptmp_002055	XEY04409.1	BMP family ABC transporter substrate-binding protein
pgaptmp_002056	XEY04410.1	hypothetical protein
[truncated: 2 more rows]

## Sheet: F. islandicum H-21
Locus_tag (PRIDE)	GenBank accession	Functional annotation
pgaptmp_000001	XEY10360.1	chromosomal replication initiator protein DnaA
pgaptmp_000002	XEY10361.1	ferredoxin
pgaptmp_000003	XEY10362.1	hypothetical protein
pgaptmp_000004	XEY10363.1	BMP family ABC transporter substrate-binding protein
pgaptmp_000005	XEY11384.1	ABC transporter ATP-binding protein
pgaptmp_000006	XEY10364.1	ABC transporter permease
pgaptmp_000007	XEY10365.1	RNA-guided endonuclease IscB
pgaptmp_000008	pseudogene	ABC transporter permease
pgaptmp_000009	XEY10366.1	DDE-type integrase/transposase/recombinase
pgaptmp_000010	XEY10367.1	ABC transporter permease
pgaptmp_000011	XEY10368.1	secondary thiamine-phosphate synthase enzyme YjbQ
pgaptmp_000012	XEY10369.1	HU family DNA-binding protein
pgaptmp_000013	XEY10370.1	HD domain-containing protein
pgaptmp_000014	XEY10371.1	FecR domain-containing protein
pgaptmp_000015	XEY10372.1	DUF3307 domain-containing protein
pgaptmp_000016	XEY10373.1	HD domain-containing phosphohydrolase
pgaptmp_000017	XEY10374.1	adenylate/guanylate cyclase domain-containing protein
pgaptmp_000018	XEY10375.1	secondary thiamine-phosphate synthase enzyme YjbQ
pgaptmp_000019	XEY10376.1	sigma-54-dependent Fis family transcriptional regulator
pgaptmp_000020	XEY10377.1	MFS transporter
pgaptmp_000021	XEY10378.1	hypothetical protein
pgaptmp_000022	XEY10379.1	hypothetical protein
pgaptmp_000023	XEY10380.1	hypothetical protein
pgaptmp_000025	XEY10381.1	co-chaperone GroES
pgaptmp_000026	XEY10382.1	chaperonin GroEL
pgaptmp_000027	XEY10383.1	dihydrofolate reductase family protein
pgaptmp_000028	XEY10384.1	elongation factor G
pgaptmp_000029	XEY10385.1	hypothetical protein
pgaptmp_000030	XEY10386.1	flagellar hook-length control protein FliK
pgaptmp_000031	XEY10387.1	flagellar hook assembly protein FlgD
pgaptmp_000032	XEY10388.1	flagellar hook-basal body complex protein
pgaptmp_000033	XEY10389.1	flagellar FlbD family protein
pgaptmp_000034	XEY10390.1	motility protein A
pgaptmp_000035	XEY10391.1	flagellar motor protein MotB
pgaptmp_000036	XEY10392.1	flagellar basal body-associated FliL family protein
pgaptmp_000037	XEY10393.1	flagellar motor switch protein FliM
pgaptmp_000038	XEY10394.1	flagellar motor switch phosphatase FliY
pgaptmp_000039	XEY10395.1	GH1 family beta-glucosidase
pgaptmp_000040	XEY10396.1	Gx transporter family protein
pgaptmp_000041	XEY10397.1	NusG domain II-containing protein
pgaptmp_000042	XEY10398.1	imidazolonepropionase
pgaptmp_000043	XEY11385.1	RdgB/HAM1 family non-canonical purine NTP pyrophosphatase
pgaptmp_000044	XEY10399.1	excinuclease ABC subunit UvrA
pgaptmp_000045	XEY10400.1	hypothetical protein
pgaptmp_000046	XEY10401.1	magnesium transporter
pgaptmp_000047	XEY10402.1	leucine--tRNA ligase
pgaptmp_000048	XEY10403.1	peptidyl-prolyl cis-trans isomerase
pgaptmp_000049	XEY10404.1	potassium channel protein
pgaptmp_000050	XEY10405.1	S-methyl-5-thioribose-1-phosphate isomerase
pgaptmp_000051	XEY10406.1	serine--tRNA ligase
pgaptmp_000052	XEY10407.1	1-deoxy-D-xylulose-5-phosphate synthase
pgaptmp_000053	XEY10408.1	Asp23/Gls24 family envelope stress response protein
pgaptmp_000054	XEY11386.1	DAK2 domain-containing protein
pgaptmp_000055	XEY10409.1	SoxR reducing system RseC family protein
pgaptmp_000056	XEY10410.1	DDE-type integrase/transposase/recombinase
pgaptmp_000057	XEY11387.1	DDE-type integrase/transposase/recombinase
pgaptmp_000058	pseudogene	transposase
pgaptmp_000059	XEY10411.1	alpha/beta hydrolase
pgaptmp_000060	XEY10412.1	flagellar assembly protein FliW
pgaptmp_000061	XEY10413.1	carbon storage regulator CsrA
pgaptmp_000062	XEY10414.1	Asp-tRNA(Asn)/Glu-tRNA(Gln) amidotransferase subunit GatC
pgaptmp_000063	XEY10415.1	YraN family protein
pgaptmp_000064	XEY10416.1	SsrA-binding protein SmpB
pgaptmp_000065	XEY10417.1	deoxyribose-phosphate aldolase
pgaptmp_000066	XEY10418.1	glucose-1-phosphate adenylyltransferase subunit GlgD
pgaptmp_000067	XEY10419.1	glucose-1-phosphate adenylyltransferase
pgaptmp_000068	XEY10420.1	DUF4899 domain-containing protein
pgaptmp_000069	XEY10421.1	2-C-methyl-D-erythritol 2,4-cyclodiphosphate synthase
pgaptmp_000070	XEY10422.1	ribosome recycling factor
pgaptmp_000071	XEY11388.1	polyprenyl diphosphate synthase
pgaptmp_000072	XEY10423.1	phosphatidate cytidylyltransferase
pgaptmp_000073	XEY10424.1	alanine--tRNA ligase
pgaptmp_000074	XEY10425.1	rod shape-determining protein
pgaptmp_000075	XEY10426.1	hypothetical protein
pgaptmp_000076	XEY10427.1	DDE-type integrase/transposase/recombinase
pgaptmp_000077	XEY10428.1	diguanylate cyclase
pgaptmp_000078	XEY10429.1	UDP-N-acetylglucosamine 1-carboxyvinyltransferase
pgaptmp_000079	XEY11389.1	nucleoside-diphosphate sugar epimerase/dehydratase
pgaptmp_000080	XEY10430.1	Hsp33 family molecular chaperone HslO
pgaptmp_000081	XEY10431.1	hypothetical protein
pgaptmp_000082	XEY10432.1	hypothetical protein
pgaptmp_000083	XEY10433.1	response regulator transcription factor
pgaptmp_000084	XEY10434.1	ATP-binding protein
pgaptmp_000085	XEY10435.1	pyrimidine-nucleoside phosphorylase
pgaptmp_000086	XEY10436.1	phosphodiester glycosidase family protein
pgaptmp_000087	XEY10437.1	reverse transcriptase-like protein
pgaptmp_000088	XEY10438.1	AI-2E family transporter
pgaptmp_000089	XEY10439.1	methylglyoxal synthase
pgaptmp_000090	XEY10440.1	radical SAM protein
pgaptmp_000091	XEY10441.1	NAD(P)/FAD-dependent oxidoreductase
pgaptmp_000092	XEY10442.1	fibronectin type III domain-containing protein
pgaptmp_000093	XEY10443.1	DDE-type integrase/transposase/recombinase
pgaptmp_000094	XEY10444.1	nucleotide sugar dehydrogenase
pgaptmp_000095	XEY10445.1	50S ribosomal protein L21
pgaptmp_000096	XEY10446.1	ribosomal-processing cysteine protease Prp
pgaptmp_000097	XEY10447.1	50S ribosomal protein L27
pgaptmp_000098	XEY10448.1	ECF transporter S component
pgaptmp_000099	XEY10449.1	50S ribosomal protein L13
pgaptmp_000100	XEY10450.1	30S ribosomal protein S9
pgaptmp_000101	XEY10451.1	DNA primase
pgaptmp_000102	XEY10452.1	RNA polymerase sigma factor RpoD
pgaptmp_000103	XEY10453.1	FtsX-like permease family protein
pgaptmp_000104	XEY10454.1	polysaccharide biosynthesis/export family protein
pgaptmp_000105	XEY10455.1	GumC family protein
pgaptmp_000106	XEY10456.1	DDE-type integrase/transposase/recombinase
pgaptmp_000107	XEY10457.1	AAA family ATPase
pgaptmp_000108	XEY10458.1	Fic family protein
pgaptmp_000109	XEY10459.1	hypothetical protein
pgaptmp_000110	XEY10460.1	restriction endonuclease
pgaptmp_000111	XEY10461.1	hypothetical protein
pgaptmp_000112	XEY10462.1	Fic family protein
pgaptmp_000113	XEY10463.1	transposase
pgaptmp_000114	XEY10464.1	AAA family ATPase
pgaptmp_000115	XEY10465.1	hypothetical protein
pgaptmp_000116	XEY10466.1	hypothetical protein
pgaptmp_000117	XEY10467.1	Fic family protein
pgaptmp_000118	XEY10468.1	hypothetical protein
pgaptmp_000119	XEY10469.1	ATP-binding protein
pgaptmp_000120	XEY10470.1	TDP-N-acetylfucosamine:lipid II N-acetylfucosaminyltransferase
pgaptmp_000121	XEY11390.1	glucose-1-phosphate thymidylyltransferase RfbA
pgaptmp_000122	XEY10471.1	DegT/DnrJ/EryC1/StrS family aminotransferase
pgaptmp_000123	XEY10472.1	acyltransferase
pgaptmp_000124	XEY10473.1	dTDP-glucose 4,6-dehydratase
pgaptmp_000125	XEY10474.1	oligosaccharide flippase family protein
pgaptmp_000126	XEY10475.1	asparagine synthase (glutamine-hydrolyzing)
pgaptmp_000127	XEY10476.1	glycosyltransferase
pgaptmp_000128	XEY10477.1	UDP-N-acetylglucosamine 2-epimerase (non-hydrolyzing)
pgaptmp_000129	XEY10478.1	glycosyl transferase family 1
pgaptmp_000130	XEY10479.1	UDP-N-acetylglucosamine 2-epimerase (non-hydrolyzing)
pgaptmp_000131	XEY10480.1	D-isomer specific 2-hydroxyacid dehydrogenase family protein
pgaptmp_000132	XEY10481.1	gluconokinase
pgaptmp_000133	XEY10482.1	FadR/GntR family transcriptional regulator
pgaptmp_000134	XEY10483.1	bifunctional 4-hydroxy-2-oxoglutarate aldolase/2-dehydro-3-deoxy-phosphogluconate aldolase
pgaptmp_000135	XEY10484.1	FGGY family carbohydrate kinase
pgaptmp_000136	XEY10485.1	tripartite tricarboxylate transporter permease
pgaptmp_000137	XEY10486.1	tripartite tricarboxylate transporter substrate binding protein
pgaptmp_000138	XEY10487.1	tripartite tricarboxylate transporter TctB family protein
pgaptmp_000139	XEY10488.1	NADP-dependent phosphogluconate dehydrogenase
pgaptmp_000140	XEY10489.1	hypothetical protein
pgaptmp_000141	pseudogene	UDP-N-acetylglucosamine 2-epimerase
pgaptmp_000142	XEY10490.1	ABC transporter ATP-binding protein
pgaptmp_000143	XEY10491.1	iron ABC transporter permease
pgaptmp_000144	XEY10492.1	ABC transporter substrate-binding protein
pgaptmp_000145	XEY10493.1	LCP family protein
pgaptmp_000146	XEY10494.1	glycosyltransferase family 2 protein
pgaptmp_000147	XEY10495.1	HAD family phosphatase
pgaptmp_000148	XEY10496.1	acetamidase/formamidase family protein
pgaptmp_000149	XEY10497.1	DapH/DapD/GlmU-related protein
pgaptmp_000150	XEY10498.1	ribokinase
pgaptmp_000151	XEY10499.1	LacI family DNA-binding transcriptional regulator
pgaptmp_000152	XEY10500.1	D-ribose ABC transporter substrate-binding protein
pgaptmp_000153	XEY10501.1	ribose ABC transporter permease
pgaptmp_000154	XEY10502.1	sugar ABC transporter ATP-binding protein
pgaptmp_000155	XEY10503.1	D-ribose pyranase
pgaptmp_000156	XEY11391.1	radical SAM protein
pgaptmp_000157	XEY10504.1	ATPase
pgaptmp_000158	XEY10505.1	transglutaminase domain-containing protein
pgaptmp_000159	XEY10506.1	hypothetical protein
pgaptmp_000160	XEY10507.1	hypothetical protein
pgaptmp_000161	XEY10508.1	SprT family zinc-dependent metalloprotease
pgaptmp_000164	XEY10509.1	GTPase ObgE
pgaptmp_000165	XEY10510.1	nicotinate (nicotinamide) nucleotide adenylyltransferase
pgaptmp_000166	XEY10511.1	tRNA-dihydrouridine synthase
pgaptmp_000167	XEY10512.1	histidine phosphatase family protein
pgaptmp_000168	XEY10513.1	hypothetical protein
pgaptmp_000169	XEY10514.1	ABC transporter ATP-binding protein
pgaptmp_000170	XEY11392.1	ABC transporter permease
pgaptmp_000171	XEY10515.1	ABC transporter permease
pgaptmp_000172	XEY10516.1	purine-nucleoside phosphorylase
pgaptmp_000173	XEY10517.1	methyl-accepting chemotaxis protein
pgaptmp_000174	XEY11393.1	tRNA uridine-5-carboxymethylaminomethyl(34) synthesis GTPase MnmE
pgaptmp_000175	XEY10518.1	DDE-type integrase/transposase/recombinase
pgaptmp_000176	XEY11394.1	flagellar biosynthesis protein FlhA
pgaptmp_000177	XEY10519.1	flagellar biosynthesis protein FlhF
pgaptmp_000178	XEY10520.1	P-loop NTPase
pgaptmp_000179	XEY10521.1	PilZ domain-containing protein
pgaptmp_000180	XEY10522.1	PilZ domain-containing protein
pgaptmp_000181	XEY10523.1	CheY-P phosphatase CheC
pgaptmp_000182	XEY10524.1	chemoreceptor glutamine deamidase/glutamate methylesterase CheD
pgaptmp_000183	XEY10525.1	FliA/WhiG family RNA polymerase sigma factor
pgaptmp_000184	XEY10526.1	hypothetical protein
pgaptmp_000185	XEY10527.1	hypothetical protein
pgaptmp_000186	XEY10528.1	hypothetical protein
pgaptmp_000187	XEY10529.1	electron transport complex subunit RsxC
pgaptmp_000188	XEY10530.1	RnfABCDGE type electron transport complex subunit D
pgaptmp_000189	XEY10531.1	RnfABCDGE type electron transport complex subunit G
pgaptmp_000190	XEY10532.1	electron transport complex subunit E
pgaptmp_000191	XEY10533.1	RnfABCDGE type electron transport complex subunit A
pgaptmp_000192	XEY10534.1	polyribonucleotide nucleotidyltransferase
pgaptmp_000193	XEY10535.1	pitrilysin family protein
pgaptmp_000194	XEY11395.1	ATP-dependent protease ATPase subunit HslU
pgaptmp_000195	pseudogene	DDE-type integrase/transposase/recombinase
pgaptmp_000196	XEY11396.1	sugar ABC transporter permease
pgaptmp_000197	XEY10536.1	carbohydrate ABC transporter permease
pgaptmp_000198	XEY10537.1	MFS transporter
pgaptmp_000199	XEY10538.1	riboflavin biosynthesis protein RibF
pgaptmp_000200	XEY10539.1	endonuclease III
pgaptmp_000201	XEY10540.1	flagellar filament capping protein FliD
pgaptmp_000202	XEY10541.1	flagellar protein FlaG
pgaptmp_000203	XEY10542.1	30S ribosome-binding factor RbfA
pgaptmp_000204	XEY10543.1	HDOD domain-containing protein
pgaptmp_000205	XEY10544.1	ATP-binding protein
pgaptmp_000206	XEY10545.1	arginine--tRNA ligase
pgaptmp_000207	XEY11397.1	ribosome biogenesis GTP-binding protein YihA/YsxC
pgaptmp_000208	XEY10546.1	endopeptidase La
pgaptmp_000209	XEY10547.1	tRNA (adenosine(37)-N6)-threonylcarbamoyltransferase complex ATPase subunit type 1 TsaE
pgaptmp_000210	XEY10548.1	glycerol kinase GlpK
pgaptmp_000211	XEY10549.1	DUF2905 domain-containing protein
pgaptmp_000212	XEY10550.1	stage 0 sporulation family protein
pgaptmp_000213	XEY10551.1	hypothetical protein
pgaptmp_000214	XEY11398.1	polyprenyl synthetase family protein
pgaptmp_000215	XEY10552.1	glycogen debranching protein GlgX
pgaptmp_000216	XEY10553.1	hypothetical protein
pgaptmp_000217	XEY10554.1	Rid family detoxifying hydrolase
pgaptmp_000218	XEY10555.1	ABC transporter ATP-binding protein
pgaptmp_000219	XEY10556.1	YitT family protein
pgaptmp_000220	XEY10557.1	methyl-accepting chemotaxis protein
pgaptmp_000221	XEY10558.1	acetyl-CoA C-acetyltransferase
pgaptmp_000222	XEY10559.1	beta-ketoacyl-ACP reductase
pgaptmp_000223	XEY10560.1	ABC transporter substrate-binding protein
pgaptmp_000224	XEY10561.1	thiamine ABC transporter substrate-binding protein
pgaptmp_000225	XEY10562.1	polysaccharide deacetylase family protein
pgaptmp_000226	XEY10563.1	MFS transporter
pgaptmp_000227	XEY10564.1	MATE family efflux transporter
pgaptmp_000228	XEY10565.1	MFS transporter
pgaptmp_000229	XEY10566.1	ATP-dependent Clp protease ATP-binding subunit
pgaptmp_000232	XEY10567.1	30S ribosomal protein S6
pgaptmp_000233	XEY10568.1	single-stranded DNA-binding protein
pgaptmp_000234	XEY10569.1	30S ribosomal protein S18
pgaptmp_000235	XEY10570.1	endo alpha-1,4 polygalactosaminidase
pgaptmp_000236	XEY10571.1	GTPase Era
pgaptmp_000237	XEY10572.1	IS110 family transposase
pgaptmp_000238	XEY10573.1	DNA polymerase III subunit delta
pgaptmp_000239	XEY10574.1	ABC transporter ATP-binding protein
pgaptmp_000240	XEY10575.1	pantetheine-phosphate adenylyltransferase
pgaptmp_000241	XEY10576.1	replicative DNA helicase
pgaptmp_000242	XEY10577.1	apolipoprotein N-acyltransferase
pgaptmp_000243	XEY10578.1	DegT/DnrJ/EryC1/StrS family aminotransferase
pgaptmp_000244	XEY10579.1	tetratricopeptide repeat protein
pgaptmp_000245	XEY10580.1	cation diffusion facilitator family transporter
pgaptmp_000246	XEY10581.1	50S ribosomal protein L20
pgaptmp_000247	XEY10582.1	50S ribosomal protein L35
pgaptmp_000248	XEY11306.1	translation initiation factor IF-3
pgaptmp_000252	XEY10583.1	MraY family glycosyltransferase
pgaptmp_000253	XEY10584.1	O-antigen ligase
pgaptmp_000254	XEY10585.1	prolyl oligopeptidase family serine peptidase
pgaptmp_000255	XEY10586.1	PIG-L family deacetylase
pgaptmp_000256	XEY10587.1	fluoride efflux transporter CrcB
pgaptmp_000257	XEY10588.1	DUF190 domain-containing protein
pgaptmp_000258	XEY10589.1	hypothetical protein
pgaptmp_000259	XEY10590.1	hypothetical protein
pgaptmp_000260	XEY10591.1	PatB family C-S lyase
pgaptmp_000261	XEY10592.1	glutamine-hydrolyzing GMP synthase
pgaptmp_000262	XEY10593.1	family 20 glycosylhydrolase
pgaptmp_000263	XEY10594.1	iron ABC transporter permease
pgaptmp_000264	XEY10595.1	phospho-sugar mutase
pgaptmp_000265	XEY10596.1	PhzF family phenazine biosynthesis protein
pgaptmp_000266	XEY10597.1	metallophosphoesterase family protein
pgaptmp_000272	XEY10598.1	methylenetetrahydrofolate--tRNA-(uracil(54)-C(5))-methyltransferase (FADH(2)-oxidizing) TrmFO
pgaptmp_000273	XEY10599.1	MATE family efflux transporter
pgaptmp_000274	XEY10600.1	protein-L-isoaspartate O-methyltransferase
pgaptmp_000275	XEY10601.1	calcium/sodium antiporter
pgaptmp_000276	XEY10602.1	diguanylate cyclase
pgaptmp_000277	XEY10603.1	type I glyceraldehyde-3-phosphate dehydrogenase
pgaptmp_000278	XEY10604.1	phosphoglycerate kinase
pgaptmp_000279	XEY10605.1	triose-phosphate isomerase
pgaptmp_000280	XEY10606.1	bifunctional aspartate carbamoyltransferase catalytic subunit/aspartate carbamoyltransferase regulatory subunit
pgaptmp_000281	XEY10607.1	cyclomaltodextrinase
pgaptmp_000282	XEY10608.1	methyltransferase domain-containing protein
pgaptmp_000283	XEY10609.1	IS200/IS605 family element RNA-guided endonuclease TnpB
pgaptmp_000284	XEY10610.1	[FeFe] hydrogenase H-cluster maturation GTPase HydF
pgaptmp_000285	XEY10611.1	ABC transporter substrate-binding protein
pgaptmp_000286	XEY10612.1	ABC transporter ATP-binding protein
pgaptmp_000287	XEY10613.1	ABC transporter permease
pgaptmp_000288	XEY10614.1	DDE-type integrase/transposase/recombinase
pgaptmp_000289	XEY10615.1	hypothetical protein
pgaptmp_000290	XEY10616.1	[FeFe] hydrogenase H-cluster radical SAM maturase HydE
pgaptmp_000291	XEY10617.1	hypothetical protein
pgaptmp_000292	XEY10618.1	[FeFe] hydrogenase H-cluster radical SAM maturase HydG
pgaptmp_000293	XEY10619.1	iron-only hydrogenase system regulator
pgaptmp_000294	XEY10620.1	NADH-dependent [FeFe] hydrogenase, group A6
pgaptmp_000295	XEY10621.1	hypothetical protein
pgaptmp_000296	XEY10622.1	HAD-IIA family hydrolase
pgaptmp_000297	XEY10623.1	sigma-70 family RNA polymerase sigma factor
pgaptmp_000298	XEY10624.1	haloacid dehalogenase
pgaptmp_000299	XEY10625.1	Gfo/Idh/MocA family oxidoreductase
pgaptmp_000300	XEY10626.1	RNA-guided endonuclease IscB
pgaptmp_000301	XEY10627.1	hypothetical protein
pgaptmp_000302	XEY10628.1	PQQ-binding-like beta-propeller repeat protein
pgaptmp_000303	XEY10629.1	redoxin domain-containing protein
pgaptmp_000304	XEY10630.1	thiamine pyrophosphate-dependent enzyme
pgaptmp_000305	XEY10631.1	2-oxoacid:acceptor oxidoreductase subunit alpha
pgaptmp_000306	XEY10632.1	2-oxoacid:acceptor oxidoreductase family protein
pgaptmp_000307	XEY10633.1	thiamine pyrophosphate-dependent enzyme
pgaptmp_000308	XEY10634.1	succinate--CoA ligase
pgaptmp_000309	XEY10635.1	CoA-binding protein
pgaptmp_000310	XEY10636.1	YitT family protein
pgaptmp_000311	XEY10637.1	ABC transporter substrate-binding protein
pgaptmp_000312	XEY10638.1	aspartate-semialdehyde dehydrogenase
pgaptmp_000313	XEY10639.1	diaminopimelate epimerase
pgaptmp_000314	XEY11307.1	4-hydroxy-tetrahydrodipicolinate synthase
pgaptmp_000315	XEY10640.1	dihydrodipicolinate reductase C-terminal domain-containing protein
pgaptmp_000316	XEY10641.1	2,3,4,5-tetrahydropyridine-2,6-dicarboxylate N-acetyltransferase
pgaptmp_000317	XEY10642.1	aspartate kinase
pgaptmp_000318	XEY10643.1	DUF6062 family protein
pgaptmp_000319	XEY10644.1	aminotransferase class III-fold pyridoxal phosphate-dependent enzyme
pgaptmp_000320	XEY10645.1	energy-coupling factor transporter transmembrane protein EcfT
pgaptmp_000321	XEY10646.1	hypothetical protein
pgaptmp_000322	XEY10647.1	SAM-dependent chlorinase/fluorinase
pgaptmp_000323	XEY11308.1	M20 family metallopeptidase
pgaptmp_000324	XEY10648.1	VCBS repeat-containing protein
pgaptmp_000325	XEY10649.1	hypothetical protein
pgaptmp_000326	XEY10650.1	alpha/beta hydrolase-fold protein
pgaptmp_000327	XEY10651.1	hypothetical protein
pgaptmp_000328	XEY10652.1	serine hydroxymethyltransferase
pgaptmp_000329	XEY10653.1	DUF1015 family protein
pgaptmp_000330	XEY10654.1	DNA integrity scanning diadenylate cyclase DisA
pgaptmp_000331	XEY10655.1	ROK family protein
pgaptmp_000332	XEY10656.1	OmpH family outer membrane protein
pgaptmp_000333	XEY10657.1	LPS export ABC transporter ATP-binding protein
pgaptmp_000334	XEY10658.1	TIGR03936 family radical SAM-associated protein
pgaptmp_000335	XEY10659.1	response regulator
pgaptmp_000336	XEY10660.1	PP2C family protein-serine/threonine phosphatase
pgaptmp_000337	XEY10661.1	elongation factor P
pgaptmp_000338	XEY10662.1	Asp23/Gls24 family envelope stress response protein
pgaptmp_000339	XEY10663.1	transcription antitermination factor NusB
pgaptmp_000340	XEY10664.1	hypothetical protein
pgaptmp_000341	XEY10665.1	dihydropteroate synthase
pgaptmp_000342	XEY10666.1	pseudouridine synthase
pgaptmp_000343	XEY10667.1	VWA domain-containing protein
pgaptmp_000344	XEY10668.1	hypothetical protein
pgaptmp_000345	XEY10669.1	Hsp20/alpha crystallin family protein
pgaptmp_000346	XEY10670.1	D-2-hydroxyacid dehydrogenase
pgaptmp_000347	XEY10671.1	alanine--glyoxylate aminotransferase family protein
pgaptmp_000348	XEY10672.1	PLP-dependent aminotransferase family protein
pgaptmp_000349	XEY10673.1	butyrate kinase
pgaptmp_000350	XEY10674.1	bifunctional enoyl-CoA hydratase/phosphate acetyltransferase
pgaptmp_000351	XEY10675.1	butyrate kinase
pgaptmp_000352	XEY10676.1	cobalamin biosynthesis protein CobQ
pgaptmp_000353	XEY10677.1	ferredoxin family protein
pgaptmp_000354	XEY10678.1	3-methyl-2-oxobutanoate dehydrogenase subunit VorB
pgaptmp_000355	XEY10679.1	thiamine pyrophosphate-dependent enzyme
pgaptmp_000356	XEY10680.1	2-oxoacid:acceptor oxidoreductase family protein
pgaptmp_000357	XEY10681.1	hypothetical protein
pgaptmp_000359	XEY10682.1	IMP dehydrogenase
pgaptmp_000360	XEY10683.1	hypothetical protein
pgaptmp_000361	XEY10684.1	polymer-forming cytoskeletal protein
pgaptmp_000362	XEY10685.1	hypothetical protein
pgaptmp_000363	XEY11309.1	DUF2089 domain-containing protein
pgaptmp_000364	XEY10686.1	RNA chaperone Hfq
pgaptmp_000365	XEY10687.1	GTPase HflX
pgaptmp_000366	XEY10688.1	M23 family metallopeptidase
pgaptmp_000367	XEY10689.1	hypothetical protein
pgaptmp_000368	XEY10690.1	methionine adenosyltransferase
pgaptmp_000369	XEY10691.1	30S ribosomal protein S20
pgaptmp_000370	XEY10692.1	hypothetical protein
pgaptmp_000371	XEY10693.1	methyl-accepting chemotaxis protein
pgaptmp_000372	XEY10694.1	histidine ammonia-lyase
pgaptmp_000373	XEY10695.1	cob(I)yrinic acid a,c-diamide adenosyltransferase
pgaptmp_000374	XEY10696.1	GNAT family N-acetyltransferase
pgaptmp_000375	XEY10697.1	DUF4911 domain-containing protein
pgaptmp_000376	XEY10698.1	metal-dependent transcriptional regulator
pgaptmp_000377	XEY10699.1	nucleoside kinase
pgaptmp_000378	XEY10700.1	Rne/Rng family ribonuclease
pgaptmp_000379	XEY10701.1	adenosylhomocysteinase
pgaptmp_000380	XEY10702.1	hypothetical protein
pgaptmp_000381	XEY11310.1	ATPase, T2SS/T4P/T4SS family
pgaptmp_000382	XEY10703.1	cell division protein FtsZ
pgaptmp_000383	XEY10704.1	cell division protein FtsA
pgaptmp_000384	XEY10705.1	hypothetical protein
pgaptmp_000385	XEY10706.1	SUMF1/EgtB/PvdO family nonheme iron enzyme
pgaptmp_000386	XEY10707.1	macro domain-containing protein
pgaptmp_000387	XEY11311.1	replication-associated recombination protein A
pgaptmp_000388	XEY10708.1	SDR family oxidoreductase
pgaptmp_000389	XEY10709.1	metal-dependent transcriptional regulator
pgaptmp_000390	XEY10710.1	uracil-DNA glycosylase
pgaptmp_000391	XEY10711.1	ABC transporter ATP-binding protein
pgaptmp_000392	XEY10712.1	ABC transporter ATP-binding protein
pgaptmp_000393	XEY10713.1	MarR family transcriptional regulator
pgaptmp_000394	XEY10714.1	hypothetical protein
pgaptmp_000395	XEY11312.1	Holliday junction branch migration DNA helicase RuvB
pgaptmp_000396	XEY10715.1	YggS family pyridoxal phosphate-dependent enzyme
pgaptmp_000397	XEY10716.1	YggT family protein
pgaptmp_000398	XEY10717.1	NAD(+) kinase
pgaptmp_000399	XEY10718.1	PhoU domain-containing protein
pgaptmp_000400	XEY10719.1	LptF/LptG family permease
pgaptmp_000401	XEY10720.1	tRNA lysidine(34) synthetase TilS
pgaptmp_000402	XEY10721.1	ATP-dependent zinc metalloprotease FtsH
pgaptmp_000403	XEY10722.1	hotdog domain-containing protein
pgaptmp_000404	XEY10723.1	radical SAM protein
pgaptmp_000405	XEY10724.1	hypothetical protein
pgaptmp_000406	XEY10725.1	ABC transporter ATP-binding protein
pgaptmp_000407	XEY10726.1	ABC transporter ATP-binding protein
pgaptmp_000408	XEY10727.1	ABC transporter permease
pgaptmp_000409	XEY10728.1	ABC transporter permease
pgaptmp_000410	XEY10729.1	ABC transporter substrate-binding protein
pgaptmp_000411	XEY10730.1	ROK family transcriptional regulator
pgaptmp_000412	XEY10731.1	16S rRNA (uracil(1498)-N(3))-methyltransferase
pgaptmp_000413	XEY10732.1	sn-glycerol-3-phosphate ABC transporter ATP-binding protein UgpC
pgaptmp_000414	XEY10733.1	type II toxin-antitoxin system Phd/YefM family antitoxin
pgaptmp_000415	XEY10734.1	radical SAM protein
pgaptmp_000416	XEY10735.1	TetR family transcriptional regulator
pgaptmp_000417	XEY10736.1	MFS transporter
pgaptmp_000418	XEY10737.1	S1 RNA-binding domain-containing protein
pgaptmp_000419	XEY10738.1	50S ribosomal protein L31
pgaptmp_000420	XEY10739.1	heme NO-binding domain-containing protein
pgaptmp_000421	XEY10740.1	hypothetical protein
pgaptmp_000422	XEY10741.1	GGDEF domain-containing protein
pgaptmp_000423	XEY11313.1	class II glutamine amidotransferase
pgaptmp_000424	XEY11314.1	diaminopimelate decarboxylase
pgaptmp_000425	XEY10742.1	CehA/McbA family metallohydrolase
pgaptmp_000426	XEY10743.1	ATP-dependent Clp protease ATP-binding subunit
pgaptmp_000427	XEY10744.1	DNA repair protein RadA
pgaptmp_000428	XEY10745.1	DegV family protein
pgaptmp_000429	XEY10746.1	carboxymuconolactone decarboxylase family protein
pgaptmp_000430	XEY10747.1	DNA polymerase I
pgaptmp_000431	XEY10748.1	EamA family transporter
pgaptmp_000432	XEY11315.1	chromate transporter
pgaptmp_000433	XEY10749.1	chromate transporter
pgaptmp_000434	XEY10750.1	MBL fold metallo-hydrolase
pgaptmp_000435	XEY10751.1	methyl-accepting chemotaxis protein
pgaptmp_000436	XEY10752.1	sulfide/dihydroorotate dehydrogenase-like FAD/NAD-binding protein
pgaptmp_000437	XEY10753.1	NADPH-dependent glutamate synthase
pgaptmp_000438	XEY10754.1	hypothetical protein
pgaptmp_000439	XEY10755.1	carbohydrate binding domain-containing protein
pgaptmp_000440	XEY10756.1	substrate-binding domain-containing protein
pgaptmp_000441	XEY10757.1	glycoside hydrolase family 16 protein
pgaptmp_000442	XEY10758.1	cellobiose phosphorylase
pgaptmp_000443	XEY10759.1	beta-glucosidase
pgaptmp_000444	XEY10760.1	carbohydrate ABC transporter permease
pgaptmp_000445	XEY10761.1	sugar ABC transporter permease
pgaptmp_000446	XEY10762.1	DUF5696 domain-containing protein
pgaptmp_000447	XEY10763.1	YIP1 family protein
pgaptmp_000448	XEY10764.1	carbohydrate ABC transporter permease
pgaptmp_000449	XEY10765.1	sugar ABC transporter permease
pgaptmp_000450	XEY10766.1	extracellular solute-binding protein
pgaptmp_000451	XEY10767.1	ABC transporter substrate-binding protein
pgaptmp_000452	XEY10768.1	carbohydrate binding domain-containing protein
pgaptmp_000453	XEY10769.1	DDE-type integrase/transposase/recombinase
pgaptmp_000454	XEY10770.1	extracellular solute-binding protein
pgaptmp_000455	XEY10771.1	glycoside hydrolase family 30 beta sandwich domain-containing protein
pgaptmp_000456	XEY10772.1	carbohydrate ABC transporter permease
pgaptmp_000457	XEY10773.1	sugar ABC transporter permease
pgaptmp_000458	XEY10774.1	ABC transporter substrate-binding protein
pgaptmp_000459	XEY10775.1	cell division protein FtsA
pgaptmp_000460	XEY10776.1	endonuclease MutS2
pgaptmp_000461	XEY10777.1	VWA-like domain-containing protein
pgaptmp_000462	XEY10778.1	hypothetical protein
pgaptmp_000463	XEY10779.1	undecaprenyl-diphosphate phosphatase
pgaptmp_000464	XEY10780.1	YaaR family protein
pgaptmp_000465	XEY10781.1	Mrp/NBP35 family ATP-binding protein
pgaptmp_000466	XEY10782.1	galactose-1-phosphate uridylyltransferase
pgaptmp_000467	XEY10783.1	glycogen/starch synthase
pgaptmp_000468	XEY10784.1	MBL fold metallo-hydrolase
pgaptmp_000469	XEY10785.1	rubredoxin
pgaptmp_000470	XEY10786.1	glutamate--tRNA ligase
pgaptmp_000471	XEY10787.1	cysteine--tRNA ligase
pgaptmp_000472	XEY10788.1	proline--tRNA ligase
pgaptmp_000473	XEY10789.1	RtcB family protein
pgaptmp_000474	XEY10790.1	MFS transporter
pgaptmp_000475	XEY10791.1	type III PLP-dependent enzyme
pgaptmp_000476	XEY10792.1	hypothetical protein
pgaptmp_000477	XEY10793.1	IS110 family transposase
pgaptmp_000478	XEY10794.1	GGDEF domain-containing protein
pgaptmp_000479	XEY10795.1	tRNA pseudouridine(38-40) synthase TruA
pgaptmp_000480	XEY10796.1	hypothetical protein
pgaptmp_000481	XEY10797.1	TlyA family RNA methyltransferase
pgaptmp_000482	XEY10798.1	hypothetical protein
pgaptmp_000483	XEY10799.1	chemotaxis protein CheA
pgaptmp_000484	XEY10800.1	chemotaxis protein CheW
pgaptmp_000485	XEY10801.1	chemotaxis protein CheY
pgaptmp_000486	XEY10802.1	flagellar biosynthetic protein FliO
pgaptmp_000487	XEY10803.1	flagellar type III secretion system pore protein FliP
pgaptmp_000488	XEY10804.1	metalloregulator ArsR/SmtB family transcription factor
pgaptmp_000489	XEY10805.1	cation diffusion facilitator family transporter
pgaptmp_000490	XEY10806.1	NAD+ synthase
pgaptmp_000491	XEY10807.1	MMPL family transporter
pgaptmp_000492	XEY10808.1	SDR family oxidoreductase
pgaptmp_000493	XEY10809.1	YbhB/YbcL family Raf kinase inhibitor-like protein
pgaptmp_000494	XEY10810.1	hypothetical protein
pgaptmp_000495	XEY10811.1	tRNA uracil 4-sulfurtransferase ThiI
pgaptmp_000496	XEY10812.1	ferritin family protein
pgaptmp_000497	XEY10813.1	class II fructose-1,6-bisphosphate aldolase
pgaptmp_000498	XEY10814.1	acetate kinase
pgaptmp_000499	XEY10815.1	FliH/SctL family protein
pgaptmp_000500	XEY10816.1	flagellar protein export ATPase FliI
pgaptmp_000501	XEY10817.1	NAD-dependent protein deacylase
pgaptmp_000502	XEY10818.1	bifunctional methionine sulfoxide reductase B/A protein
pgaptmp_000503	XEY10819.1	hypothetical protein
pgaptmp_000504	XEY10820.1	Cof-type HAD-IIB family hydrolase
pgaptmp_000505	XEY11316.1	16S rRNA (adenine(1518)-N(6)/adenine(1519)-N(6))-dimethyltransferase RsmA
pgaptmp_000506	XEY10821.1	hypothetical protein
pgaptmp_000507	XEY10822.1	tRNA (N6-isopentenyl adenosine(37)-C2)-methylthiotransferase MiaB
pgaptmp_000508	XEY10823.1	uridine kinase
pgaptmp_000509	XEY10824.1	ROK family transcriptional regulator
pgaptmp_000510	XEY10825.1	glycosyltransferase
pgaptmp_000511	XEY10826.1	ABC transporter substrate-binding protein
pgaptmp_000512	XEY11317.1	sugar ABC transporter permease
pgaptmp_000513	XEY10827.1	carbohydrate ABC transporter permease
pgaptmp_000514	XEY10828.1	sugar kinase
pgaptmp_000515	XEY10829.1	glycosyltransferase
pgaptmp_000516	XEY10830.1	UDP-N-acetylmuramoyl-L-alanyl-D-glutamate--2,6-diaminopimelate ligase
pgaptmp_000517	XEY10831.1	UDP-N-acetylmuramoyl-tripeptide--D-alanyl-D-alanine ligase
pgaptmp_000518	XEY10832.1	phospho-N-acetylmuramoyl-pentapeptide-transferase
pgaptmp_000519	pseudogene	undecaprenyl/decaprenyl-phosphate alpha-N-acetylglucosaminyl 1-phosphate transferase
pgaptmp_000520	XEY10833.1	DUF1385 domain-containing protein
pgaptmp_000521	XEY10834.1	hypothetical protein
pgaptmp_000522	XEY10835.1	stage V sporulation protein S
pgaptmp_000523	XEY10836.1	cysteine synthase family protein
pgaptmp_000524	XEY10837.1	serine O-acetyltransferase
pgaptmp_000525	XEY10838.1	transcriptional repressor
pgaptmp_000526	XEY10839.1	rubrerythrin family protein
pgaptmp_000527	XEY10840.1	class II SORL domain-containing protein
pgaptmp_000528	XEY10841.1	DUF554 domain-containing protein
pgaptmp_000529	XEY10842.1	hypothetical protein
pgaptmp_000530	XEY10843.1	NADP-dependent malic enzyme
pgaptmp_000531	XEY10844.1	EAL domain-containing protein
pgaptmp_000532	XEY10845.1	2-phosphosulfolactate phosphatase
pgaptmp_000533	XEY10846.1	ABC transporter ATP-binding protein
pgaptmp_000534	XEY10847.1	SufD family Fe-S cluster assembly protein
pgaptmp_000535	XEY10848.1	SLC13 family permease
pgaptmp_000536	XEY10849.1	STAS domain-containing protein
pgaptmp_000537	XEY10850.1	queuosine precursor transporter
pgaptmp_000538	XEY10851.1	DUF1576 domain-containing protein
pgaptmp_000539	XEY10852.1	hypothetical protein
pgaptmp_000540	XEY10853.1	isochorismatase family protein
pgaptmp_000541	XEY10854.1	Mpv17/PMP22 family protein
pgaptmp_000542	XEY10855.1	peptidoglycan editing factor PgeF
pgaptmp_000543	XEY10856.1	acetate CoA-transferase subunit alpha
pgaptmp_000544	XEY10857.1	3-oxoacid CoA-transferase subunit B
pgaptmp_000545	XEY10858.1	hotdog domain-containing protein
pgaptmp_000546	XEY10859.1	3-keto-5-aminohexanoate cleavage protein
pgaptmp_000547	XEY10860.1	zinc-binding dehydrogenase
pgaptmp_000548	XEY10861.1	lysine 2,3-aminomutase
pgaptmp_000549	XEY10862.1	MaoC family dehydratase
pgaptmp_000550	XEY10863.1	hypothetical protein
pgaptmp_000551	XEY10864.1	DNA mismatch repair protein MutS
pgaptmp_000552	XEY10865.1	lysine 5,6-aminomutase subunit alpha
pgaptmp_000553	XEY10866.1	OAM dimerization domain-containing protein
pgaptmp_000555	XEY10867.1	hypothetical protein
pgaptmp_000556	XEY10868.1	TspO/MBR family protein
pgaptmp_000557	XEY10869.1	hypothetical protein
pgaptmp_000558	XEY10870.1	PAS domain S-box protein
pgaptmp_000559	XEY10871.1	DUF3298 and DUF4163 domain-containing protein
pgaptmp_000560	XEY10872.1	FAD-dependent oxidoreductase
pgaptmp_000561	XEY10873.1	carboxymuconolactone decarboxylase family protein
pgaptmp_000562	XEY10874.1	hypothetical protein
pgaptmp_000563	XEY10875.1	MBL fold metallo-hydrolase
pgaptmp_000564	XEY10876.1	DEAD/DEAH box helicase
pgaptmp_000565	XEY10877.1	hypothetical protein
pgaptmp_000566	XEY10878.1	AAA family ATPase
pgaptmp_000567	XEY10879.1	hypothetical protein
pgaptmp_000568	XEY10880.1	DNA methyltransferase
pgaptmp_000569	XEY10881.1	DEAD/DEAH box helicase family protein
pgaptmp_000570	XEY10882.1	thioredoxin family protein
pgaptmp_000571	XEY11318.1	permease
pgaptmp_000572	XEY10883.1	metalloregulator ArsR/SmtB family transcription factor
pgaptmp_000573	XEY10884.1	SpoIIE family protein phosphatase
pgaptmp_000574	XEY10885.1	hypothetical protein
pgaptmp_000575	XEY10886.1	phosphatase PAP2 family protein
pgaptmp_000576	XEY10887.1	DDE-type integrase/transposase/recombinase
pgaptmp_000577	XEY10888.1	alpha/beta hydrolase
pgaptmp_000578	XEY10889.1	hypothetical protein
pgaptmp_000579	XEY10890.1	NCS2 family permease
pgaptmp_000580	XEY10891.1	hypothetical protein
pgaptmp_000581	XEY10892.1	DegT/DnrJ/EryC1/StrS family aminotransferase
pgaptmp_000582	XEY10893.1	hypothetical protein
pgaptmp_000583	XEY10894.1	DNA repair protein RadC
pgaptmp_000584	XEY10895.1	Maf family protein
pgaptmp_000585	XEY10896.1	ribonuclease
pgaptmp_000586	XEY10897.1	MBL fold metallo-hydrolase
pgaptmp_000587	XEY10898.1	hypothetical protein
pgaptmp_000588	XEY11319.1	ribonuclease R
pgaptmp_000589	XEY10899.1	NAD-dependent DNA ligase LigA
pgaptmp_000590	XEY10900.1	IspD/TarI family cytidylyltransferase
pgaptmp_000591	XEY10901.1	lysylphosphatidylglycerol synthase transmembrane domain-containing protein
pgaptmp_000592	XEY11320.1	metallophosphoesterase
pgaptmp_000593	XEY10902.1	phosphoribosyltransferase family protein
pgaptmp_000594	XEY10903.1	hypothetical protein
pgaptmp_000595	XEY10904.1	ABC transporter substrate-binding protein
pgaptmp_000596	XEY10905.1	hypothetical protein
pgaptmp_000597	XEY10906.1	ABC transporter ATP-binding protein
pgaptmp_000598	XEY11321.1	IS200/IS605 family transposase
pgaptmp_000599	XEY10907.1	IS200/IS605 family element RNA-guided endonuclease TnpB
pgaptmp_000600	XEY10908.1	hypothetical protein
pgaptmp_000601	XEY10909.1	ATP-binding cassette domain-containing protein
pgaptmp_000602	XEY10910.1	ABC transporter ATP-binding protein
pgaptmp_000603	XEY10911.1	ABC transporter permease
pgaptmp_000604	XEY10912.1	ABC transporter permease
pgaptmp_000605	XEY10913.1	excinuclease ABC subunit UvrC
pgaptmp_000606	XEY10914.1	CTP synthase
pgaptmp_000607	XEY10915.1	histidinol-phosphatase HisJ family protein
pgaptmp_000608	XEY10916.1	translation elongation factor Ts
pgaptmp_000609	XEY10917.1	type II secretion system protein
pgaptmp_000610	XEY10918.1	type II secretion system protein
pgaptmp_000611	XEY10919.1	methionine synthase
pgaptmp_000612	XEY10920.1	YkgJ family cysteine cluster protein
pgaptmp_000613	XEY10921.1	flavodoxin
pgaptmp_000614	XEY10922.1	FumA C-terminus/TtdB family hydratase beta subunit
pgaptmp_000615	XEY10923.1	fumarate hydratase
pgaptmp_000616	XEY10924.1	MATE family efflux transporter
pgaptmp_000617	XEY10925.1	SDR family oxidoreductase
pgaptmp_000618	XEY10926.1	TM0106 family RecB-like putative nuclease
pgaptmp_000619	XEY10927.1	hypothetical protein
pgaptmp_000620	XEY10928.1	alpha/beta fold hydrolase
pgaptmp_000621	XEY10929.1	branched-chain amino acid ABC transporter permease
pgaptmp_000622	XEY10930.1	ABC transporter ATP-binding protein
pgaptmp_000623	XEY10931.1	ABC transporter ATP-binding protein
pgaptmp_000624	XEY10932.1	ABC transporter substrate-binding protein
pgaptmp_000625	XEY10933.1	acetyl-CoA hydrolase/transferase C-terminal domain-containing protein
pgaptmp_000626	XEY10934.1	TetR/AcrR family transcriptional regulator
pgaptmp_000627	XEY10935.1	ketoacyl-ACP synthase III
pgaptmp_000628	XEY10936.1	DUF4438 domain-containing protein
pgaptmp_000629	XEY10937.1	nitroreductase family protein
pgaptmp_000630	XEY10938.1	sulfide-dependent adenosine diphosphate thiazole synthase
pgaptmp_000631	XEY10939.1	phosphomethylpyrimidine synthase ThiC
pgaptmp_000632	XEY10940.1	TIM barrel protein
pgaptmp_000633	XEY10941.1	thiamine-phosphate synthase family protein
pgaptmp_000634	XEY10942.1	HPF/RaiA family ribosome-associated protein
pgaptmp_000635	XEY10943.1	hypothetical protein
pgaptmp_000636	XEY10944.1	DegV family protein
pgaptmp_000637	XEY10945.1	DegV family protein
pgaptmp_000638	XEY10946.1	F0F1 ATP synthase subunit epsilon
pgaptmp_000639	XEY10947.1	F0F1 ATP synthase subunit beta
pgaptmp_000640	XEY10948.1	ATP synthase F1 subunit gamma
pgaptmp_000641	XEY10949.1	F0F1 ATP synthase subunit alpha
pgaptmp_000642	XEY10950.1	F0F1 ATP synthase subunit delta
pgaptmp_000643	XEY10951.1	F0F1 ATP synthase subunit B
pgaptmp_000644	XEY10952.1	F0F1 ATP synthase subunit C
pgaptmp_000645	XEY11322.1	F0F1 ATP synthase subunit A
pgaptmp_000646	XEY10953.1	hypothetical protein
pgaptmp_000647	XEY10954.1	AtpZ/AtpI family protein
pgaptmp_000648	XEY10955.1	Xaa-Pro peptidase family protein
pgaptmp_000650	XEY10956.1	Holliday junction resolvase RuvX
pgaptmp_000651	XEY10957.1	single-stranded-DNA-specific exonuclease RecJ
pgaptmp_000652	XEY10958.1	amidohydrolase
pgaptmp_000653	XEY11323.1	RNA-guided endonuclease IscB
pgaptmp_000654	XEY10959.1	D-glycerate dehydrogenase
pgaptmp_000655	XEY10960.1	FprA family A-type flavoprotein
pgaptmp_000656	XEY10961.1	methyltransferase domain-containing protein
pgaptmp_000657	XEY10962.1	23S rRNA (uracil(1939)-C(5))-methyltransferase RlmD
pgaptmp_000658	XEY10963.1	MFS transporter
pgaptmp_000659	XEY10964.1	diguanylate cyclase
pgaptmp_000660	XEY10965.1	valine--tRNA ligase
pgaptmp_000661	XEY10966.1	folylpolyglutamate synthase/dihydrofolate synthase family protein
pgaptmp_000662	XEY10967.1	ribosome silencing factor
pgaptmp_000663	XEY10968.1	amidohydrolase
pgaptmp_000664	XEY10969.1	TIGR01212 family radical SAM protein
pgaptmp_000665	XEY10970.1	ABC transporter substrate-binding protein
pgaptmp_000666	XEY10971.1	peroxiredoxin
pgaptmp_000667	XEY10972.1	ferritin
pgaptmp_000668	XEY10973.1	hypothetical protein
pgaptmp_000669	XEY10974.1	endonuclease V
pgaptmp_000670	XEY10975.1	ArsB/NhaD family transporter
pgaptmp_000671	XEY10976.1	SLC13 family permease
pgaptmp_000672	XEY10977.1	hypothetical protein
pgaptmp_000673	XEY10978.1	transcription termination factor Rho
pgaptmp_000674	XEY11324.1	uracil phosphoribosyltransferase
pgaptmp_000675	XEY10979.1	peptide chain release factor 1
pgaptmp_000676	XEY10980.1	PilT/PilU family type 4a pilus ATPase
pgaptmp_000677	XEY10981.1	DNA polymerase III subunit gamma/tau
pgaptmp_000678	XEY10982.1	tRNA (adenosine(37)-N6)-dimethylallyltransferase MiaA
pgaptmp_000679	XEY10983.1	organic solvent tolerance protein OstA
pgaptmp_000680	XEY10984.1	hypothetical protein
pgaptmp_000681	XEY10985.1	patatin-like phospholipase family protein
pgaptmp_000682	XEY10986.1	S-layer homology domain-containing protein
pgaptmp_000683	XEY10987.1	PEGA domain-containing protein
pgaptmp_000684	XEY10988.1	MarR family transcriptional regulator
pgaptmp_000685	XEY10989.1	aminopeptidase
pgaptmp_000686	XEY11325.1	UDP-N-acetylmuramate dehydrogenase
pgaptmp_000687	XEY10990.1	diguanylate cyclase
pgaptmp_000688	XEY10991.1	GGDEF domain-containing protein
pgaptmp_000689	XEY10992.1	bifunctional oligoribonuclease/PAP phosphatase NrnA
pgaptmp_000690	XEY10993.1	purine-nucleoside phosphorylase
pgaptmp_000691	XEY10994.1	alanine/ornithine racemase family PLP-dependent enzyme
pgaptmp_000692	XEY10995.1	YgiQ family radical SAM protein
pgaptmp_000693	XEY11326.1	glutamine synthetase family protein
pgaptmp_000694	XEY10996.1	FeoA family protein
pgaptmp_000695	XEY10997.1	ferrous iron transport protein B
pgaptmp_000696	XEY10998.1	hypothetical protein
pgaptmp_000697	XEY10999.1	ABC transporter substrate-binding protein
pgaptmp_000698	XEY11000.1	iron ABC transporter permease
pgaptmp_000699	XEY11001.1	bifunctional diaminohydroxyphosphoribosylaminopyrimidine deaminase/5-amino-6-(5-phosphoribosylamino)uracil reductase RibD
pgaptmp_000700	XEY11002.1	riboflavin synthase
pgaptmp_000701	XEY11003.1	bifunctional 3,4-dihydroxy-2-butanone-4-phosphate synthase/GTP cyclohydrolase II
pgaptmp_000702	XEY11004.1	6,7-dimethyl-8-ribityllumazine synthase
pgaptmp_000703	XEY11327.1	ABC transporter ATP-binding protein
pgaptmp_000704	XEY11005.1	hypothetical protein
pgaptmp_000705	XEY11006.1	DUF4382 domain-containing protein
pgaptmp_000706	XEY11007.1	glucoamylase family protein
pgaptmp_000707	XEY11008.1	glucoamylase family protein
pgaptmp_000708	XEY11009.1	beta-glucosidase
pgaptmp_000709	XEY11010.1	carbohydrate ABC transporter permease
pgaptmp_000710	XEY11011.1	sugar ABC transporter permease
pgaptmp_000711	XEY11012.1	RNA-guided endonuclease IscB
pgaptmp_000712	XEY11013.1	DUF5696 domain-containing protein
pgaptmp_000713	XEY11014.1	gluconolactonase
pgaptmp_000714	XEY11015.1	carbohydrate ABC transporter permease
pgaptmp_000715	XEY11016.1	sugar ABC transporter permease
pgaptmp_000716	XEY11017.1	extracellular solute-binding protein
pgaptmp_000717	XEY11018.1	extracellular solute-binding protein
pgaptmp_000718	XEY11019.1	glycosyl transferase family 36
pgaptmp_000719	XEY11328.1	beta-galactosidase
pgaptmp_000720	XEY11020.1	LacI family DNA-binding transcriptional regulator
pgaptmp_000721	XEY11021.1	beta-galactosidase
pgaptmp_000722	XEY11022.1	alpha/beta hydrolase
pgaptmp_000723	XEY11023.1	DUF47 family protein
pgaptmp_000724	XEY11024.1	anion permease
pgaptmp_000725	XEY11025.1	2-hydroxyacid dehydrogenase
pgaptmp_000726	XEY11026.1	NFACT family protein
pgaptmp_000727	XEY11027.1	excinuclease ABC subunit UvrB
pgaptmp_000728	XEY11028.1	dihydrolipoyl dehydrogenase
pgaptmp_000729	XEY11029.1	sulfurtransferase TusA family protein
pgaptmp_000730	XEY11030.1	sulfurtransferase complex subunit TusB
pgaptmp_000731	XEY11031.1	DsrE family protein
pgaptmp_000732	XEY11032.1	DsrE family protein
pgaptmp_000733	XEY11033.1	YeeE/YedE family protein
pgaptmp_000734	XEY11034.1	sulfurtransferase TusA family protein
pgaptmp_000735	XEY11035.1	DDE-type integrase/transposase/recombinase
pgaptmp_000736	XEY11036.1	MFS transporter
pgaptmp_000737	XEY11037.1	YbjQ family protein
pgaptmp_000738	XEY11038.1	ABC transporter permease subunit
pgaptmp_000739	XEY11039.1	ABC transporter ATP-binding protein
pgaptmp_000740	XEY11040.1	GntR family transcriptional regulator
pgaptmp_000741	XEY11041.1	dihydroorotase
pgaptmp_000742	XEY11042.1	oxidoreductase
pgaptmp_000743	XEY11043.1	HisA/HisF-related TIM barrel protein
pgaptmp_000744	XEY11044.1	orotidine-5'-phosphate decarboxylase
pgaptmp_000745	XEY11045.1	orotate phosphoribosyltransferase
pgaptmp_000746	XEY11046.1	class II aldolase/adducin family protein
pgaptmp_000747	XEY11329.1	galactokinase
pgaptmp_000748	XEY11047.1	galactose-1-phosphate uridylyltransferase
pgaptmp_000749	XEY11048.1	alpha-galactosidase
pgaptmp_000750	XEY11049.1	LacI family DNA-binding transcriptional regulator
pgaptmp_000751	XEY11050.1	beta-galactosidase
pgaptmp_000752	XEY11051.1	MFS transporter
pgaptmp_000753	XEY11052.1	adenosylcobalamin-dependent ribonucleoside-diphosphate reductase
pgaptmp_000754	XEY11053.1	redox-sensing transcriptional repressor Rex
pgaptmp_000755	XEY11054.1	lactate utilization protein
pgaptmp_000757	XEY11055.1	NAD(P)H-dependent oxidoreductase subunit E
pgaptmp_000758	XEY11056.1	[Fe-Fe] hydrogenase large subunit C-terminal domain-containing protein
pgaptmp_000759	XEY11057.1	SpoIIE family protein phosphatase
pgaptmp_000760	XEY11058.1	hypothetical protein
pgaptmp_000761	XEY11059.1	hypothetical protein
pgaptmp_000762	XEY11060.1	hypothetical protein
pgaptmp_000763	XEY11330.1	histidine kinase
pgaptmp_000764	XEY11061.1	LytTR family DNA-binding domain-containing protein
pgaptmp_000765	XEY11331.1	NADH-quinone oxidoreductase subunit NuoE
pgaptmp_000766	XEY11062.1	NADH-quinone oxidoreductase subunit NuoF
pgaptmp_000767	XEY11063.1	[FeFe] hydrogenase, group A
pgaptmp_000768	XEY11064.1	redox-sensing transcriptional repressor Rex
pgaptmp_000769	XEY11065.1	carboxypeptidase M32
pgaptmp_000770	XEY11066.1	YifB family Mg chelatase-like AAA ATPase
pgaptmp_000771	XEY11067.1	CoA pyrophosphatase
pgaptmp_000772	XEY11068.1	PQQ-binding-like beta-propeller repeat protein
pgaptmp_000773	XEY11069.1	class I SAM-dependent rRNA methyltransferase
pgaptmp_000774	XEY11070.1	(2Fe-2S)-binding protein
pgaptmp_000775	XEY11071.1	FAD-dependent oxidoreductase
pgaptmp_000776	XEY11072.1	FAD-binding oxidoreductase
pgaptmp_000777	XEY11073.1	diguanylate cyclase
pgaptmp_000778	XEY11332.1	ZIP family metal transporter
pgaptmp_000779	XEY11074.1	MFS transporter
pgaptmp_000780	XEY11075.1	M42 family metallopeptidase
pgaptmp_000781	XEY11076.1	sulfite exporter TauE/SafE family protein
pgaptmp_000782	XEY11077.1	hypothetical protein
pgaptmp_000783	XEY11078.1	aminoacyl-tRNA hydrolase
pgaptmp_000784	XEY11079.1	50S ribosomal protein L25
pgaptmp_000785	XEY11080.1	ribose-phosphate pyrophosphokinase
pgaptmp_000786	XEY11081.1	bifunctional UDP-N-acetylglucosamine diphosphorylase/glucosamine-1-phosphate N-acetyltransferase GlmU
pgaptmp_000787	XEY11082.1	hypothetical protein
pgaptmp_000788	XEY11083.1	pyruvate, phosphate dikinase
pgaptmp_000789	XEY11084.1	alpha/beta hydrolase
pgaptmp_000790	XEY11085.1	3-oxoacyl-ACP reductase FabG
pgaptmp_000791	XEY11086.1	biotin transporter BioY
pgaptmp_000792	XEY11087.1	ACP S-malonyltransferase
pgaptmp_000793	XEY11333.1	enoyl-[acyl-carrier-protein] reductase FabK
pgaptmp_000794	XEY11088.1	3-hydroxyacyl-ACP dehydratase FabZ
pgaptmp_000795	XEY11334.1	beta-ketoacyl-ACP synthase II
pgaptmp_000796	XEY11089.1	DegV family protein
pgaptmp_000797	XEY11090.1	acyl carrier protein
pgaptmp_000798	XEY11091.1	glycerophosphodiester phosphodiesterase family protein
pgaptmp_000799	XEY11092.1	ABC transporter substrate-binding protein
pgaptmp_000800	XEY11093.1	HD-GYP domain-containing protein
pgaptmp_000801	XEY11094.1	hypothetical protein
pgaptmp_000802	XEY11095.1	GTP cyclohydrolase FolE2
pgaptmp_000803	XEY11096.1	ribosomal L7Ae/L30e/S12e/Gadd45 family protein
pgaptmp_000804	XEY11097.1	GNAT family N-acetyltransferase
pgaptmp_000805	XEY11098.1	SpoIID/LytB domain-containing protein
pgaptmp_000806	XEY11099.1	hemolysin III family protein
pgaptmp_000807	XEY11100.1	Asp23/Gls24 family envelope stress response protein
pgaptmp_000808	XEY11101.1	Asp23/Gls24 family envelope stress response protein
pgaptmp_000809	XEY11102.1	hypothetical protein
pgaptmp_000810	XEY11103.1	cytochrome b5 domain-containing protein
pgaptmp_000811	XEY11104.1	RnfABCDGE type electron transport complex subunit D
pgaptmp_000812	XEY11105.1	FMN-binding protein
pgaptmp_000813	XEY11106.1	NADH:ubiquinone reductase (Na(+)-transporting) subunit D
pgaptmp_000814	XEY11107.1	Rnf-Nqr domain containing protein
pgaptmp_000815	XEY11108.1	2Fe-2S iron-sulfur cluster binding domain-containing protein
pgaptmp_000816	XEY11109.1	hypothetical protein
pgaptmp_000817	XEY11110.1	metal-dependent hydrolase
pgaptmp_000818	XEY11111.1	DEAD/DEAH box helicase
pgaptmp_000819	XEY11112.1	isochorismatase family cysteine hydrolase
pgaptmp_000820	XEY11113.1	transcription repressor NadR
pgaptmp_000821	XEY11114.1	bifunctional UDP-sugar hydrolase/5'-nucleotidase
pgaptmp_000822	XEY11115.1	RMD1 family protein
pgaptmp_000823	XEY11116.1	DUF2194 domain-containing protein
pgaptmp_000824	XEY11117.1	GT4 family glycosyltransferase PelF
pgaptmp_000825	XEY11118.1	peptidylprolyl isomerase
pgaptmp_000826	XEY11119.1	MFS transporter
pgaptmp_000827	XEY11120.1	signal recognition particle protein
pgaptmp_000828	XEY11121.1	30S ribosomal protein S16
pgaptmp_000829	XEY11122.1	KH domain-containing protein
pgaptmp_000830	XEY11123.1	ribosome maturation factor RimM
pgaptmp_000831	XEY11124.1	tRNA (guanosine(37)-N1)-methyltransferase TrmD
pgaptmp_000832	XEY11125.1	RNA methyltransferase
pgaptmp_000833	XEY11335.1	50S ribosomal protein L19
pgaptmp_000834	XEY11126.1	signal peptidase I
pgaptmp_000835	XEY11127.1	hypothetical protein
pgaptmp_000836	XEY11128.1	hypothetical protein
pgaptmp_000837	XEY11129.1	hypothetical protein
pgaptmp_000838	XEY11130.1	CBS domain-containing protein
pgaptmp_000839	XEY11336.1	CoA-binding protein
pgaptmp_000840	XEY11131.1	HD domain-containing protein
pgaptmp_000842	XEY11132.1	ribosome maturation factor RimP
pgaptmp_000843	XEY11133.1	transcription termination factor NusA
pgaptmp_000844	XEY11134.1	Fur family transcriptional regulator
pgaptmp_000845	XEY11135.1	ComEC/Rec2 family competence protein
pgaptmp_000846	XEY11136.1	2,3-bisphosphoglycerate-independent phosphoglycerate mutase
pgaptmp_000847	XEY11137.1	aminopeptidase
pgaptmp_000848	XEY11138.1	hypothetical protein
pgaptmp_000849	XEY11139.1	SPFH domain-containing protein
pgaptmp_000850	XEY11140.1	NfeD family protein
pgaptmp_000851	pseudogene	DDE-type integrase/transposase/recombinase
pgaptmp_000852	pseudogene	transposase
pgaptmp_000853	XEY11337.1	DDE-type integrase/transposase/recombinase
pgaptmp_000854	XEY11141.1	DDE-type integrase/transposase/recombinase
pgaptmp_000855	XEY11142.1	hypothetical protein
pgaptmp_000856	XEY11143.1	DDE-type integrase/transposase/recombinase
pgaptmp_000857	XEY11144.1	HD domain-containing protein
pgaptmp_000858	XEY11145.1	threonine--tRNA ligase
pgaptmp_000859	XEY11146.1	hypothetical protein
pgaptmp_000860	XEY11147.1	HD domain-containing protein
pgaptmp_000861	XEY11148.1	PHP domain-containing protein
pgaptmp_000862	XEY11149.1	ATP-dependent helicase
pgaptmp_000863	XEY11150.1	DUF72 domain-containing protein
pgaptmp_000864	XEY11338.1	RNA polymerase sigma factor
pgaptmp_000865	XEY11151.1	hypothetical protein
pgaptmp_000866	XEY11152.1	hypothetical protein
pgaptmp_000867	XEY11153.1	radical SAM protein
pgaptmp_000868	XEY11154.1	S-layer homology domain-containing protein
pgaptmp_000869	XEY11155.1	ABC transporter permease
pgaptmp_000870	XEY11156.1	ABC transporter ATP-binding protein
pgaptmp_000871	XEY11157.1	ABC transporter permease
pgaptmp_000872	XEY11158.1	phospholipase D-like domain-containing protein
pgaptmp_000873	XEY11159.1	L-threonylcarbamoyladenylate synthase
pgaptmp_000874	XEY11160.1	ATP-dependent protease subunit HslV
pgaptmp_000875	XEY11161.1	DUF503 domain-containing protein
pgaptmp_000876	XEY11162.1	bis(5'-nucleosyl)-tetraphosphatase (symmetrical) YqeK
pgaptmp_000877	XEY11163.1	hypothetical protein
pgaptmp_000878	XEY11164.1	hypothetical protein
pgaptmp_000879	XEY11165.1	ornithine carbamoyltransferase
pgaptmp_000880	XEY11166.1	hypothetical protein
pgaptmp_000881	XEY11167.1	ribonuclease III domain-containing protein
pgaptmp_000882	XEY11168.1	DUF1667 domain-containing protein
pgaptmp_000883	XEY11169.1	FAD-dependent oxidoreductase
pgaptmp_000884	XEY11170.1	NAD(P)/FAD-dependent oxidoreductase
pgaptmp_000885	XEY11171.1	dTMP kinase
pgaptmp_000886	XEY11172.1	flagellar biosynthesis protein FliQ
pgaptmp_000887	XEY11173.1	hypothetical protein
pgaptmp_000888	XEY11174.1	homocysteine S-methyltransferase family protein
pgaptmp_000889	XEY11175.1	hypothetical protein
pgaptmp_000890	XEY11176.1	hypothetical protein
pgaptmp_000891	XEY11177.1	hypothetical protein
pgaptmp_000892	XEY11178.1	alanyl-tRNA editing protein
pgaptmp_000893	XEY11179.1	glutamate--tRNA ligase
pgaptmp_000894	XEY11180.1	alkaline phosphatase family protein
pgaptmp_000895	XEY11181.1	ABC transporter permease subunit
pgaptmp_000896	XEY11182.1	ABC transporter permease subunit
pgaptmp_000897	XEY11183.1	maltose ABC transporter substrate-binding protein
pgaptmp_000898	XEY11184.1	cyclic 2,3-diphosphoglycerate synthase
pgaptmp_000899	XEY11185.1	hypothetical protein
pgaptmp_000900	XEY11186.1	transposase
pgaptmp_000901	XEY11339.1	transposase
pgaptmp_000902	XEY11187.1	transposase
pgaptmp_000903	pseudogene	transposase
pgaptmp_000904	XEY11188.1	histidine kinase dimerization/phospho-acceptor domain-containing protein
pgaptmp_000905	XEY11189.1	response regulator transcription factor
pgaptmp_000907	XEY11190.1	hypothetical protein
pgaptmp_000908	XEY11340.1	radical SAM protein
pgaptmp_000909	XEY11191.1	GatB/YqeY domain-containing protein
pgaptmp_000910	XEY11192.1	histone deacetylase family protein
pgaptmp_000911	XEY11193.1	ribose 5-phosphate isomerase B
pgaptmp_000912	XEY11194.1	STAS domain-containing protein
pgaptmp_000913	XEY11195.1	STAS domain-containing protein
pgaptmp_000914	XEY11196.1	transcriptional repressor LexA
pgaptmp_000915	XEY11197.1	archease
pgaptmp_000916	XEY11341.1	DNA gyrase subunit A
pgaptmp_000917	XEY11198.1	methionine--tRNA ligase
pgaptmp_000918	XEY11199.1	5'-nucleotidase C-terminal domain-containing protein
pgaptmp_000919	XEY11200.1	thymidine kinase
pgaptmp_000920	XEY11201.1	TatD family hydrolase
pgaptmp_000921	XEY11202.1	Holliday junction branch migration protein RuvA
pgaptmp_000922	XEY11203.1	hypothetical protein
pgaptmp_000923	XEY11204.1	iron-sulfur binding hydrogenase
pgaptmp_000924	XEY11205.1	PHP-associated domain-containing protein
pgaptmp_000925	XEY11206.1	ATP-binding protein
pgaptmp_000926	XEY11207.1	POTRA domain-containing protein
pgaptmp_000927	XEY11208.1	N-glycosylase/DNA lyase
pgaptmp_000928	XEY11209.1	glutamate formimidoyltransferase
pgaptmp_000929	XEY11210.1	aldo/keto reductase
pgaptmp_000930	XEY11211.1	glycoside hydrolase family 38 C-terminal domain-containing protein
pgaptmp_000931	XEY11212.1	putative N-acetylmannosamine-6-phosphate 2-epimerase
pgaptmp_000932	XEY11213.1	FAD-dependent oxidoreductase
pgaptmp_000933	XEY11214.1	ROK family protein
pgaptmp_000934	XEY11215.1	MurR/RpiR family transcriptional regulator
pgaptmp_000935	XEY11216.1	SpoIID/LytB domain-containing protein
pgaptmp_000936	XEY11217.1	ABC transporter substrate-binding protein
pgaptmp_000937	XEY11218.1	ABC transporter permease
pgaptmp_000938	XEY11219.1	ABC transporter permease
pgaptmp_000939	XEY11220.1	ABC transporter ATP-binding protein
pgaptmp_000940	XEY11221.1	ABC transporter ATP-binding protein
pgaptmp_000941	XEY11222.1	BadF/BadG/BcrA/BcrD ATPase family protein
pgaptmp_000942	XEY11223.1	GntR family transcriptional regulator
pgaptmp_000943	XEY11224.1	N-acetylmuramic acid 6-phosphate etherase
pgaptmp_000944	XEY11225.1	beta-N-acetylhexosaminidase
pgaptmp_000945	XEY11226.1	DUF1343 domain-containing protein
pgaptmp_000946	XEY11227.1	ABC transporter substrate-binding protein
pgaptmp_000947	XEY11228.1	ABC transporter permease
pgaptmp_000948	XEY11229.1	ABC transporter permease
pgaptmp_000949	XEY11230.1	ABC transporter ATP-binding protein
pgaptmp_000950	XEY11231.1	ATP-binding cassette domain-containing protein
pgaptmp_000951	XEY11232.1	serine hydrolase domain-containing protein
pgaptmp_000952	XEY11233.1	anhydro-N-acetylmuramic acid kinase
pgaptmp_000953	XEY11234.1	SIS domain-containing protein
pgaptmp_000954	XEY11235.1	N-acetylglucosamine-6-phosphate deacetylase
pgaptmp_000955	XEY11236.1	DUF6485 family protein
pgaptmp_000956	XEY11237.1	MoxR family ATPase
pgaptmp_000957	XEY11238.1	hypothetical protein
pgaptmp_000958	XEY11239.1	DUF58 domain-containing protein
pgaptmp_000959	XEY11240.1	hypothetical protein
pgaptmp_000960	XEY11241.1	NUDIX hydrolase
pgaptmp_000961	XEY11242.1	hypothetical protein
pgaptmp_000962	XEY11243.1	flagellar export chaperone FliS
pgaptmp_000963	XEY11244.1	chemotaxis protein CheW
pgaptmp_000965	XEY11245.1	DUF5693 family protein
pgaptmp_000966	XEY11246.1	RluA family pseudouridine synthase
pgaptmp_000967	XEY11247.1	5'-methylthioadenosine/S-adenosylhomocysteine nucleosidase
pgaptmp_000968	XEY11248.1	chemotaxis protein CheX
pgaptmp_000969	XEY11249.1	50S ribosome-binding GTPase
pgaptmp_000970	XEY11250.1	UMP kinase
pgaptmp_000971	XEY11251.1	AAA family ATPase
pgaptmp_000972	XEY11252.1	hypothetical protein
pgaptmp_000973	XEY11253.1	PhoH family protein
pgaptmp_000974	XEY11254.1	3'-5' exonuclease
pgaptmp_000975	XEY11255.1	flagellar motor switch protein FliG
pgaptmp_000976	XEY11256.1	flagellar basal-body MS-ring/collar protein FliF
pgaptmp_000977	XEY11257.1	DUF177 domain-containing protein
pgaptmp_000978	XEY11258.1	50S ribosomal protein L32
pgaptmp_000979	XEY11259.1	phosphate acyltransferase PlsX
pgaptmp_000980	XEY11260.1	glutamine--fructose-6-phosphate transaminase (isomerizing)
pgaptmp_000981	XEY11261.1	ATP-dependent Clp protease ATP-binding subunit ClpX
pgaptmp_000982	XEY11262.1	tRNA (adenosine(37)-N6)-threonylcarbamoyltransferase complex transferase subunit TsaD
pgaptmp_000983	XEY11263.1	hypothetical protein
pgaptmp_000984	XEY11264.1	rod-binding protein
pgaptmp_000985	XEY11265.1	flagellar basal body P-ring protein FlgI
pgaptmp_000986	XEY11266.1	flagellar basal body L-ring protein FlgH
pgaptmp_000987	XEY11267.1	flagellar basal body P-ring formation chaperone FlgA
pgaptmp_000988	XEY11268.1	DNA topoisomerase (ATP-hydrolyzing) subunit B
pgaptmp_000989	XEY11269.1	DciA family protein
pgaptmp_000990	XEY11270.1	aminotransferase class IV
pgaptmp_000991	XEY11271.1	aminotransferase class IV
pgaptmp_000992	XEY11272.1	tRNA (N(6)-L-threonylcarbamoyladenosine(37)-C(2))-methylthiotransferase MtaB
pgaptmp_000993	XEY11273.1	CBS domain-containing protein
pgaptmp_000994	XEY11274.1	PfkB family carbohydrate kinase
pgaptmp_000995	XEY11275.1	ATP-binding cassette domain-containing protein
pgaptmp_000996	XEY11276.1	hypothetical protein
pgaptmp_000997	XEY11277.1	aspartate aminotransferase
pgaptmp_000998	XEY11278.1	aminomethyl-transferring glycine dehydrogenase subunit GcvPB
pgaptmp_000999	XEY11279.1	aminomethyl-transferring glycine dehydrogenase subunit GcvPA
pgaptmp_001000	XEY11342.1	glycine cleavage system aminomethyltransferase GcvT
pgaptmp_001001	XEY11343.1	nicotinate phosphoribosyltransferase
pgaptmp_001002	XEY11280.1	TIGR03960 family B12-binding radical SAM protein
pgaptmp_001003	XEY11281.1	hypothetical protein
pgaptmp_001004	XEY11282.1	hypothetical protein
pgaptmp_001005	XEY11283.1	rhomboid family intramembrane serine protease
pgaptmp_001006	XEY11284.1	YbaB/EbfC family nucleoid-associated protein
pgaptmp_001007	XEY11285.1	FAD:protein FMN transferase
pgaptmp_001008	XEY11286.1	AmmeMemoRadiSam system radical SAM enzyme
pgaptmp_001009	XEY11287.1	DNA polymerase III subunit alpha
pgaptmp_001010	XEY11288.1	ribulose-phosphate 3-epimerase
pgaptmp_001011	XEY11344.1	PhoH family protein
pgaptmp_001012	XEY11289.1	HDIG domain-containing protein
pgaptmp_001013	XEY11290.1	rRNA maturation RNase YbeY
pgaptmp_001014	XEY11291.1	MBL fold metallo-hydrolase
pgaptmp_001015	XEY11292.1	polysaccharide pyruvyl transferase family protein
pgaptmp_001016	XEY11293.1	NADH-quinone oxidoreductase subunit NuoF
pgaptmp_001017	XEY11294.1	NAD(P)H-dependent oxidoreductase subunit E
pgaptmp_001018	XEY11295.1	NADH-quinone oxidoreductase subunit NuoF
pgaptmp_001019	XEY11296.1	(2Fe-2S) ferredoxin domain-containing protein
pgaptmp_001020	XEY11297.1	NAD(P)H-dependent oxidoreductase subunit E
pgaptmp_001021	XEY11298.1	DMT family transporter
pgaptmp_001022	XEY11299.1	cupin domain-containing protein
pgaptmp_001023	XEY11300.1	FAD-dependent oxidoreductase
pgaptmp_001024	XEY11301.1	pyroglutamyl-peptidase I
pgaptmp_001025	XEY11302.1	SpoIIE family protein phosphatase
pgaptmp_001026	XEY11345.1	alpha-glucosidase AglA
pgaptmp_001027	XEY11303.1	AAA family ATPase
pgaptmp_001028	XEY11346.1	cytidine deaminase
pgaptmp_001029	XEY11304.1	hemolysin family protein
pgaptmp_001030	XEY11305.1	diguanylate cyclase
pgaptmp_001031	XEY09412.1	iron-containing alcohol dehydrogenase family protein
pgaptmp_001032	XEY09413.1	S-layer homology domain-containing protein
pgaptmp_001033	XEY09414.1	chemotaxis response regulator protein-glutamate methylesterase
pgaptmp_001034	XEY09415.1	diacylglycerol kinase family protein
pgaptmp_001035	XEY09416.1	2-oxoacid:acceptor oxidoreductase family protein
pgaptmp_001036	XEY09417.1	2-oxoacid:ferredoxin oxidoreductase subunit beta
pgaptmp_001037	XEY09418.1	dCMP deaminase family protein
pgaptmp_001038	XEY09419.1	methylated-DNA--[protein]-cysteine S-methyltransferase
pgaptmp_001039	XEY09420.1	transglycosylase domain-containing protein
pgaptmp_001040	XEY09421.1	hypothetical protein
pgaptmp_001041	XEY09422.1	nucleoside-diphosphate kinase
pgaptmp_001042	XEY09423.1	diguanylate cyclase
pgaptmp_001043	XEY09424.1	Na+/H+ antiporter NhaC family protein
pgaptmp_001044	XEY09425.1	ferritin family protein
pgaptmp_001045	XEY09426.1	CapA family protein
pgaptmp_001047	XEY09427.1	zinc ribbon domain-containing protein
pgaptmp_001048	XEY09428.1	cold-shock protein
pgaptmp_001049	XEY09429.1	cold-shock protein
pgaptmp_001050	XEY09430.1	putative glycoside hydrolase
pgaptmp_001051	XEY09431.1	S4 domain-containing protein
pgaptmp_001052	XEY09432.1	diguanylate cyclase
pgaptmp_001053	XEY11347.1	ABC transporter ATP-binding protein
pgaptmp_001054	XEY09433.1	radical SAM protein
pgaptmp_001055	XEY11348.1	flagellar biosynthetic protein FliR
pgaptmp_001056	XEY09434.1	DDE-type integrase/transposase/recombinase
pgaptmp_001057	XEY09435.1	flagellar biosynthetic protein FliR
pgaptmp_001058	XEY09436.1	flagellar biosynthesis protein FlhB
pgaptmp_001059	XEY09437.1	hypothetical protein
pgaptmp_001060	XEY09438.1	lysoplasmalogenase
pgaptmp_001061	XEY09439.1	5'-nucleotidase C-terminal domain-containing protein
pgaptmp_001062	XEY09440.1	hypothetical protein
pgaptmp_001063	XEY09441.1	acyl-CoA dehydrogenase
pgaptmp_001064	XEY09442.1	electron transfer flavoprotein subunit beta/FixA family protein
pgaptmp_001065	XEY09443.1	electron transfer flavoprotein subunit alpha/FixB family protein
pgaptmp_001066	XEY09444.1	MFS transporter
pgaptmp_001067	XEY09445.1	FGGY-family carbohydrate kinase
pgaptmp_001068	XEY09446.1	S8 family peptidase
pgaptmp_001069	XEY09447.1	DUF3783 domain-containing protein
pgaptmp_001070	XEY09448.1	glycosyltransferase family 2 protein
pgaptmp_001071	XEY09449.1	glycerol-3-phosphate acyltransferase
pgaptmp_001072	XEY09450.1	hypothetical protein
pgaptmp_001073	XEY09451.1	isoprenylcysteine carboxylmethyltransferase family protein
pgaptmp_001074	XEY09452.1	DDE-type integrase/transposase/recombinase
pgaptmp_001075	XEY09453.1	aromatic ring-hydroxylating dioxygenase subunit alpha
pgaptmp_001076	XEY09454.1	nuclear transport factor 2 family protein
pgaptmp_001077	XEY09455.1	SDR family NAD(P)-dependent oxidoreductase
pgaptmp_001078	XEY09456.1	NAD(P)/FAD-dependent oxidoreductase
pgaptmp_001079	XEY09457.1	ATP-dependent Clp protease proteolytic subunit
pgaptmp_001080	XEY09458.1	hypothetical protein
pgaptmp_001081	XEY09459.1	ATP-binding cassette domain-containing protein
pgaptmp_001082	XEY09460.1	hypothetical protein
pgaptmp_001083	XEY09461.1	GntR family transcriptional regulator
pgaptmp_001084	XEY09462.1	hypothetical protein
pgaptmp_001085	XEY09463.1	50S ribosomal protein L1
pgaptmp_001086	XEY09464.1	50S ribosomal protein L11
pgaptmp_001087	XEY09465.1	transcription termination/antitermination protein NusG
pgaptmp_001088	XEY09466.1	preprotein translocase subunit SecE
pgaptmp_001090	XEY09467.1	50S ribosomal protein L33
pgaptmp_001093	XEY09468.1	PQQ-binding-like beta-propeller repeat protein
pgaptmp_001094	XEY09469.1	OsmC family protein
pgaptmp_001095	XEY09470.1	cytochrome c biogenesis CcdA family protein
pgaptmp_001096	XEY09471.1	thioredoxin fold domain-containing protein
pgaptmp_001097	XEY09472.1	glutaredoxin family protein
pgaptmp_001098	XEY09473.1	thioredoxin-disulfide reductase
pgaptmp_001099	XEY09474.1	thioredoxin family protein
pgaptmp_001100	XEY09475.1	alpha/beta fold hydrolase
pgaptmp_001101	XEY09476.1	metal ABC transporter permease
pgaptmp_001102	XEY09477.1	metal ABC transporter ATP-binding protein
pgaptmp_001103	XEY09478.1	metal ABC transporter substrate-binding protein
pgaptmp_001104	XEY09479.1	IS110 family transposase
pgaptmp_001105	XEY09480.1	transcriptional repressor
pgaptmp_001106	XEY09481.1	Fe(3+) ABC transporter substrate-binding protein
pgaptmp_001107	XEY09482.1	iron ABC transporter permease
pgaptmp_001108	XEY09483.1	ABC transporter ATP-binding protein
pgaptmp_001114	XEY09484.1	beta-glucosidase BglX
pgaptmp_001115	XEY09485.1	radical SAM protein
pgaptmp_001116	XEY09486.1	thiamine pyrophosphate-dependent enzyme
pgaptmp_001117	XEY09487.1	pyruvate synthase subunit PorA
pgaptmp_001118	XEY09488.1	4Fe-4S binding protein
pgaptmp_001119	XEY09489.1	2-oxoacid:acceptor oxidoreductase family protein
pgaptmp_001120	XEY09490.1	DUF1957 domain-containing protein
pgaptmp_001121	XEY09491.1	DUF4912 domain-containing protein
pgaptmp_001122	XEY09492.1	amino acid ABC transporter ATP-binding protein
pgaptmp_001123	XEY09493.1	amino acid ABC transporter permease
pgaptmp_001124	XEY09494.1	basic amino acid ABC transporter substrate-binding protein
pgaptmp_001125	XEY09495.1	hypothetical protein
pgaptmp_001126	XEY09496.1	glycine--tRNA ligase subunit beta
pgaptmp_001127	XEY09497.1	glycine--tRNA ligase subunit alpha
pgaptmp_001128	XEY09498.1	AEC family transporter
pgaptmp_001129	XEY09499.1	hypothetical protein
pgaptmp_001130	XEY09500.1	hypothetical protein
pgaptmp_001131	XEY09501.1	SH3 domain-containing C40 family peptidase
pgaptmp_001132	XEY09502.1	sugar ABC transporter substrate-binding protein
pgaptmp_001133	XEY09503.1	sugar ABC transporter permease
pgaptmp_001134	XEY09504.1	carbohydrate ABC transporter permease
pgaptmp_001135	XEY11349.1	alpha/beta hydrolase
pgaptmp_001136	XEY09505.1	alpha/beta hydrolase
pgaptmp_001137	XEY09506.1	hypothetical protein
pgaptmp_001138	XEY09507.1	prepilin-type N-terminal cleavage/methylation domain-containing protein
pgaptmp_001139	XEY09508.1	prepilin-type N-terminal cleavage/methylation domain-containing protein
pgaptmp_001140	XEY09509.1	hypothetical protein
pgaptmp_001141	XEY09510.1	VCBS repeat-containing protein
pgaptmp_001142	XEY09511.1	dipeptidase PepV
pgaptmp_001143	XEY09512.1	LacI family DNA-binding transcriptional regulator
pgaptmp_001144	XEY09513.1	RpiB/LacA/LacB family sugar-phosphate isomerase
pgaptmp_001145	XEY09514.1	hypothetical protein
pgaptmp_001146	XEY09515.1	alpha-glucosidase
pgaptmp_001147	XEY09516.1	transketolase C-terminal domain-containing protein
pgaptmp_001148	XEY09517.1	transketolase
pgaptmp_001149	XEY09518.1	iron-containing alcohol dehydrogenase
pgaptmp_001150	XEY09519.1	DMT family transporter
pgaptmp_001151	XEY09520.1	glycoside-pentoside-hexuronide (GPH):cation symporter
pgaptmp_001152	XEY09521.1	carbohydrate ABC transporter permease
pgaptmp_001153	XEY09522.1	sugar ABC transporter permease
pgaptmp_001154	XEY09523.1	extracellular solute-binding protein
pgaptmp_001155	XEY09524.1	GNAT family N-acetyltransferase
pgaptmp_001156	XEY09525.1	TSUP family transporter
pgaptmp_001157	XEY09526.1	VIT1/CCC1 transporter family protein
pgaptmp_001161	XEY09527.1	50S ribosomal protein L34
pgaptmp_001162	XEY09528.1	ribonuclease P protein component
pgaptmp_001163	XEY09529.1	membrane protein insertion efficiency factor YidD
pgaptmp_001164	XEY09530.1	membrane protein insertase YidC
pgaptmp_001165	XEY09531.1	RNA-binding cell elongation regulator Jag/EloR
pgaptmp_001166	XEY09532.1	cupin domain-containing protein
pgaptmp_001172	XEY09533.1	stage V sporulation protein S
pgaptmp_001173	XEY09534.1	ABC transporter substrate-binding protein
pgaptmp_001174	XEY09535.1	TrpB-like pyridoxal phosphate-dependent enzyme
pgaptmp_001175	XEY09536.1	hypothetical protein
pgaptmp_001176	XEY09537.1	TIGR04013 family B12-binding domain/radical SAM domain-containing protein
pgaptmp_001177	XEY09538.1	DUF370 domain-containing protein
pgaptmp_001178	XEY09539.1	DUF933 domain-containing protein
pgaptmp_001179	XEY09540.1	tRNA pseudouridine(55) synthase TruB
pgaptmp_001180	XEY09541.1	phenylalanine--tRNA ligase subunit alpha
pgaptmp_001181	XEY09542.1	DUF368 domain-containing protein
pgaptmp_001182	XEY09543.1	metallophosphoesterase family protein
pgaptmp_001183	XEY09544.1	type I DNA topoisomerase
pgaptmp_001184	XEY09545.1	HD domain-containing protein
pgaptmp_001185	XEY09546.1	alanine racemase
pgaptmp_001186	XEY09547.1	hypothetical protein
pgaptmp_001187	XEY09548.1	50S ribosomal protein L28
pgaptmp_001188	XEY09549.1	pyruvate kinase
pgaptmp_001189	XEY09550.1	pyruvate kinase
pgaptmp_001190	XEY09551.1	hypothetical protein
pgaptmp_001191	XEY09552.1	glycine cleavage system protein GcvH
pgaptmp_001192	XEY09553.1	ATP-dependent DNA helicase RecG
pgaptmp_001193	XEY09554.1	RNA methyltransferase
pgaptmp_001194	XEY09555.1	hypothetical protein
pgaptmp_001195	XEY09556.1	23S rRNA (guanosine(2251)-2'-O)-methyltransferase RlmB
pgaptmp_001196	XEY09557.1	nucleoside triphosphate pyrophosphohydrolase
pgaptmp_001197	XEY09558.1	NAD(P)H-dependent glycerol-3-phosphate dehydrogenase
pgaptmp_001198	XEY09559.1	tRNA (guanosine(46)-N7)-methyltransferase TrmB
pgaptmp_001199	XEY09560.1	hypothetical protein
pgaptmp_001200	XEY09561.1	NAD(P)H-hydrate dehydratase
pgaptmp_001201	XEY09562.1	lytic transglycosylase domain-containing protein
pgaptmp_001202	XEY11350.1	prepilin peptidase
pgaptmp_001203	pseudogene	prepilin peptidase
pgaptmp_001204	XEY09563.1	tetratricopeptide repeat protein
pgaptmp_001205	XEY09564.1	Do family serine endopeptidase
pgaptmp_001206	XEY09565.1	TIGR00269 family protein
pgaptmp_001207	XEY09566.1	FtsW/RodA/SpoVE family cell cycle protein
pgaptmp_001208	XEY09567.1	hypothetical protein
pgaptmp_001211	XEY09568.1	phospho-sugar mutase
pgaptmp_001212	XEY09569.1	SIMPL domain-containing protein
pgaptmp_001213	XEY09570.1	hypothetical protein
pgaptmp_001214	XEY11351.1	peptide deformylase
pgaptmp_001215	XEY09571.1	5'/3'-nucleotidase SurE
pgaptmp_001216	XEY09572.1	flavodoxin-dependent (E)-4-hydroxy-3-methylbut-2-enyl-diphosphate synthase
pgaptmp_001217	XEY09573.1	site-2 protease family protein
pgaptmp_001218	XEY09574.1	1-deoxy-D-xylulose-5-phosphate reductoisomerase
pgaptmp_001219	XEY09575.1	thiamine diphosphokinase
pgaptmp_001220	XEY09576.1	SRPBCC domain-containing protein
pgaptmp_001221	XEY09577.1	deoxyribonuclease IV
pgaptmp_001222	XEY09578.1	GNAT family protein
pgaptmp_001223	XEY09579.1	ABC-F family ATP-binding cassette domain-containing protein
pgaptmp_001224	XEY09580.1	hypothetical protein
pgaptmp_001225	XEY09581.1	DMT family transporter
pgaptmp_001226	XEY09582.1	SagB/ThcOx family dehydrogenase
pgaptmp_001227	XEY09583.1	phenylalanine--tRNA ligase subunit beta
pgaptmp_001228	XEY09584.1	hypothetical protein
pgaptmp_001229	XEY09585.1	hypothetical protein
pgaptmp_001230	XEY09586.1	bifunctional nuclease family protein
pgaptmp_001231	XEY09587.1	lysophospholipid acyltransferase family protein
pgaptmp_001232	XEY09588.1	hypothetical protein
pgaptmp_001233	XEY09589.1	tetratricopeptide repeat protein
pgaptmp_001234	XEY09590.1	hypothetical protein
pgaptmp_001235	XEY09591.1	glycerol-3-phosphate 1-O-acyltransferase PlsY
pgaptmp_001236	XEY09592.1	hypothetical protein
pgaptmp_001237	XEY09593.1	flagellar basal-body rod protein FlgG
pgaptmp_001238	XEY09594.1	flagellar hook-basal body protein
pgaptmp_001239	XEY09595.1	rod shape-determining protein
pgaptmp_001240	XEY09596.1	DMT family transporter
pgaptmp_001241	XEY09597.1	TIGR00725 family protein
pgaptmp_001242	XEY09598.1	hypothetical protein
pgaptmp_001243	XEY09599.1	DDE-type integrase/transposase/recombinase
pgaptmp_001244	XEY09600.1	CheR family methyltransferase
pgaptmp_001245	XEY09601.1	hypothetical protein
pgaptmp_001246	XEY09602.1	response regulator
pgaptmp_001247	XEY09603.1	cache domain-containing protein
pgaptmp_001248	XEY09604.1	chemotaxis protein CheB
pgaptmp_001249	XEY09605.1	response regulator
pgaptmp_001250	XEY09606.1	methyl-accepting chemotaxis protein
pgaptmp_001251	XEY09607.1	winged helix-turn-helix domain-containing protein
pgaptmp_001252	XEY09608.1	hypothetical protein
pgaptmp_001253	XEY11352.1	prolipoprotein diacylglyceryl transferase
pgaptmp_001254	XEY09609.1	hypothetical protein
pgaptmp_001255	XEY09610.1	extracellular solute-binding protein
pgaptmp_001256	XEY11353.1	methionyl-tRNA formyltransferase
pgaptmp_001257	XEY09611.1	HPr family phosphocarrier protein
pgaptmp_001258	XEY09612.1	PRD domain-containing protein
pgaptmp_001259	XEY09613.1	phosphoenolpyruvate--protein phosphotransferase
pgaptmp_001260	XEY09614.1	PTS sugar transporter subunit IIA
pgaptmp_001261	XEY09615.1	PTS sugar transporter subunit IIB
pgaptmp_001262	XEY09616.1	PTS ascorbate transporter subunit IIC
pgaptmp_001263	XEY09617.1	DDE-type integrase/transposase/recombinase
pgaptmp_001264	XEY09618.1	DDE-type integrase/transposase/recombinase
pgaptmp_001265	XEY09619.1	hypothetical protein
pgaptmp_001266	XEY09620.1	hypothetical protein
pgaptmp_001267	XEY09621.1	tetratricopeptide repeat protein
pgaptmp_001268	XEY09622.1	carbohydrate kinase family protein
pgaptmp_001269	XEY09623.1	S8 family serine peptidase
pgaptmp_001270	XEY09624.1	hypothetical protein
pgaptmp_001271	XEY09625.1	S8 family serine peptidase
pgaptmp_001272	XEY09626.1	Ig domain-containing protein
pgaptmp_001273	XEY09627.1	DDE-type integrase/transposase/recombinase
pgaptmp_001274	XEY09628.1	DDE-type integrase/transposase/recombinase
pgaptmp_001275	pseudogene	DDE-type integrase/transposase/recombinase
pgaptmp_001276	XEY09629.1	M42 family metallopeptidase
pgaptmp_001277	XEY09630.1	M20/M25/M40 family metallo-hydrolase
pgaptmp_001278	XEY09631.1	septum site-determining protein MinC
pgaptmp_001279	XEY09632.1	HD domain-containing protein
pgaptmp_001280	XEY09633.1	GGDEF domain-containing protein
pgaptmp_001281	XEY09634.1	hypothetical protein
pgaptmp_001282	XEY09635.1	hypothetical protein
pgaptmp_001283	XEY09636.1	hypothetical protein
pgaptmp_001284	XEY09637.1	methyl-accepting chemotaxis protein
pgaptmp_001285	XEY09638.1	hypothetical protein
pgaptmp_001286	XEY09639.1	S8 family serine peptidase
pgaptmp_001287	XEY09640.1	GGDEF domain-containing protein
pgaptmp_001288	XEY09641.1	ABC transporter ATP-binding protein
pgaptmp_001289	XEY09642.1	Glu/Leu/Phe/Val dehydrogenase
pgaptmp_001290	XEY09643.1	formate--tetrahydrofolate ligase
pgaptmp_001291	XEY09644.1	ExsB family protein
pgaptmp_001292	XEY11354.1	ribonuclease III
pgaptmp_001293	XEY09645.1	tyrosine-type recombinase/integrase
pgaptmp_001294	XEY11355.1	bifunctional (p)ppGpp synthetase/guanosine-3',5'-bis(diphosphate) 3'-pyrophosphohydrolase
pgaptmp_001295	XEY09646.1	D-aminoacyl-tRNA deacylase
pgaptmp_001296	XEY09647.1	epoxyqueuosine reductase QueH
pgaptmp_001297	XEY09648.1	DUF4940 domain-containing protein
pgaptmp_001298	XEY09649.1	ATP-binding protein
pgaptmp_001299	XEY09650.1	divergent PAP2 family protein
pgaptmp_001300	XEY09651.1	transglycosylase SLT domain-containing protein
pgaptmp_001301	XEY09652.1	ABC transporter ATP-binding protein
pgaptmp_001302	XEY09653.1	solute carrier family 23 protein
pgaptmp_001303	XEY09654.1	5-(carboxyamino)imidazole ribonucleotide synthase
pgaptmp_001304	XEY11356.1	5-(carboxyamino)imidazole ribonucleotide mutase
pgaptmp_001305	XEY09655.1	phosphoribosylaminoimidazolesuccinocarboxamide synthase
pgaptmp_001306	XEY09656.1	phosphoribosylformylglycinamidine synthase subunit PurS
pgaptmp_001307	XEY09657.1	phosphoribosylformylglycinamidine synthase subunit PurQ
pgaptmp_001308	XEY09658.1	phosphoribosylformylglycinamidine synthase subunit PurL
pgaptmp_001309	XEY09659.1	hypothetical protein
pgaptmp_001311	XEY09660.1	HD domain-containing protein
pgaptmp_001312	XEY09661.1	RluA family pseudouridine synthase
pgaptmp_001313	pseudogene	signal peptidase II
pgaptmp_001314	XEY09662.1	protein-glutamate O-methyltransferase CheR
pgaptmp_001315	XEY09663.1	hypothetical protein
pgaptmp_001316	XEY09664.1	YebC/PmpR family DNA-binding transcriptional regulator
pgaptmp_001317	XEY11357.1	ATP-dependent Clp endopeptidase proteolytic subunit ClpP
pgaptmp_001318	XEY09665.1	trigger factor
pgaptmp_001319	XEY09666.1	50S ribosomal protein L17
pgaptmp_001320	XEY09667.1	DNA-directed RNA polymerase subunit alpha
pgaptmp_001321	XEY09668.1	30S ribosomal protein S4
pgaptmp_001322	XEY09669.1	30S ribosomal protein S11
pgaptmp_001323	XEY09670.1	30S ribosomal protein S13
pgaptmp_001324	XEY09671.1	50S ribosomal protein L36
pgaptmp_001325	XEY11358.1	translation initiation factor IF-1
pgaptmp_001326	XEY09672.1	type I methionyl aminopeptidase
pgaptmp_001327	XEY09673.1	adenylate kinase
pgaptmp_001328	XEY09674.1	preprotein translocase subunit SecY
pgaptmp_001329	XEY09675.1	50S ribosomal protein L15
pgaptmp_001330	XEY09676.1	50S ribosomal protein L30
pgaptmp_001331	XEY09677.1	30S ribosomal protein S5
pgaptmp_001332	XEY09678.1	50S ribosomal protein L18
pgaptmp_001333	XEY09679.1	50S ribosomal protein L6
pgaptmp_001334	XEY09680.1	30S ribosomal protein S8
pgaptmp_001335	XEY09681.1	type Z 30S ribosomal protein S14
pgaptmp_001336	XEY09682.1	50S ribosomal protein L5
pgaptmp_001337	XEY09683.1	50S ribosomal protein L24
pgaptmp_001338	XEY09684.1	50S ribosomal protein L14
pgaptmp_001339	XEY09685.1	30S ribosomal protein S17
pgaptmp_001340	XEY09686.1	50S ribosomal protein L29
pgaptmp_001341	XEY09687.1	50S ribosomal protein L16
pgaptmp_001342	XEY09688.1	30S ribosomal protein S3
pgaptmp_001343	XEY09689.1	50S ribosomal protein L22
pgaptmp_001344	XEY09690.1	30S ribosomal protein S19
pgaptmp_001345	XEY09691.1	50S ribosomal protein L2
pgaptmp_001346	XEY09692.1	50S ribosomal protein L23
pgaptmp_001347	XEY09693.1	50S ribosomal protein L4
pgaptmp_001348	XEY09694.1	50S ribosomal protein L3
pgaptmp_001349	XEY09695.1	30S ribosomal protein S10
pgaptmp_001350	XEY09696.1	elongation factor Tu
pgaptmp_001351	XEY09697.1	elongation factor G
pgaptmp_001352	XEY09698.1	30S ribosomal protein S7
pgaptmp_001353	XEY09699.1	30S ribosomal protein S12
pgaptmp_001356	XEY09700.1	L-lactate dehydrogenase
pgaptmp_001357	XEY09701.1	alpha-amylase family glycosyl hydrolase
pgaptmp_001359	XEY09702.1	MFS transporter
pgaptmp_001360	XEY09703.1	ferritin family protein
pgaptmp_001361	XEY09704.1	thioredoxin family protein
pgaptmp_001362	XEY09705.1	penicillin-binding transpeptidase domain-containing protein
pgaptmp_001363	XEY09706.1	CBS domain-containing protein
pgaptmp_001364	XEY09707.1	metallophosphoesterase
pgaptmp_001365	XEY09708.1	MBL fold metallo-hydrolase
pgaptmp_001366	XEY09709.1	50S ribosomal protein L9
pgaptmp_001367	XEY09710.1	peptide chain release factor N(5)-glutamine methyltransferase
pgaptmp_001368	XEY09711.1	metal-sulfur cluster assembly factor
pgaptmp_001369	XEY09712.1	phosphoglucosamine mutase
pgaptmp_001370	pseudogene	transposase
pgaptmp_001371	pseudogene	DDE-type integrase/transposase/recombinase
pgaptmp_001372	XEY09713.1	TIGR00266 family protein
pgaptmp_001373	XEY09714.1	bifunctional pyr operon transcriptional regulator/uracil phosphoribosyltransferase PyrR
pgaptmp_001374	XEY09715.1	hypothetical protein
pgaptmp_001375	XEY09716.1	tRNA guanosine(34) transglycosylase Tgt
pgaptmp_001376	XEY09717.1	cyclodeaminase/cyclohydrolase family protein
pgaptmp_001379	XEY09718.1	MATE family efflux transporter
pgaptmp_001380	XEY09719.1	HAD family hydrolase
pgaptmp_001381	XEY09720.1	hypothetical protein
pgaptmp_001382	XEY09721.1	DUF2922 domain-containing protein
pgaptmp_001383	XEY09722.1	hypothetical protein
pgaptmp_001384	XEY09723.1	hypothetical protein
pgaptmp_001385	XEY09724.1	6-phosphofructokinase
pgaptmp_001386	XEY09725.1	glycoside hydrolase family 13
pgaptmp_001387	XEY09726.1	hypothetical protein
pgaptmp_001388	XEY09727.1	hypothetical protein
pgaptmp_001389	XEY09728.1	hypothetical protein
pgaptmp_001390	XEY09729.1	DDE-type integrase/transposase/recombinase
pgaptmp_001391	XEY09730.1	hypothetical protein
pgaptmp_001392	XEY09731.1	alpha-amylase family glycosyl hydrolase
pgaptmp_001393	XEY09732.1	ABC transporter ATP-binding protein
pgaptmp_001394	XEY09733.1	ABC transporter ATP-binding protein
pgaptmp_001395	XEY09734.1	ABC transporter permease
pgaptmp_001396	XEY09735.1	ABC transporter permease
pgaptmp_001397	XEY09736.1	ABC transporter substrate-binding protein
pgaptmp_001398	XEY09737.1	HD domain-containing protein
pgaptmp_001399	XEY09738.1	type III pantothenate kinase
pgaptmp_001400	XEY09739.1	radical SAM protein
pgaptmp_001401	XEY09740.1	site-2 protease family protein
pgaptmp_001402	XEY09741.1	hypothetical protein
pgaptmp_001403	XEY09742.1	cell division protein ZapA
pgaptmp_001404	XEY09743.1	glutamate racemase
pgaptmp_001405	XEY09744.1	RNase adapter RapZ
pgaptmp_001406	XEY09745.1	YvcK family protein
pgaptmp_001407	XEY09746.1	DNA-binding protein WhiA
pgaptmp_001408	XEY09747.1	transcriptional regulator NrdR
pgaptmp_001409	XEY09748.1	transcription elongation factor GreA
pgaptmp_001410	XEY09749.1	lysine--tRNA ligase
pgaptmp_001411	XEY09750.1	peptidyl-prolyl cis-trans isomerase
pgaptmp_001412	XEY09751.1	peptidyl-prolyl cis-trans isomerase
pgaptmp_001413	XEY09752.1	SDR family oxidoreductase
pgaptmp_001414	XEY09753.1	methyl-accepting chemotaxis protein
pgaptmp_001415	XEY09754.1	IMP cyclohydrolase
pgaptmp_001416	XEY09755.1	hypothetical protein
pgaptmp_001417	XEY09756.1	metallophosphoesterase
pgaptmp_001418	XEY09757.1	AAA family ATPase
pgaptmp_001419	XEY09758.1	UDP-glucose 4-epimerase GalE
pgaptmp_001420	XEY09759.1	hypothetical protein
pgaptmp_001421	XEY09760.1	hypothetical protein
pgaptmp_001422	XEY09761.1	DUF438 domain-containing protein
pgaptmp_001423	XEY09762.1	cupin domain-containing protein
pgaptmp_001424	XEY11359.1	glycerate kinase
pgaptmp_001425	XEY09763.1	tRNA (adenosine(37)-N6)-threonylcarbamoyltransferase complex dimerization subunit type 1 TsaB
pgaptmp_001426	XEY11360.1	DNA mismatch repair protein MutS
pgaptmp_001427	pseudogene	anaerobic ribonucleoside-triphosphate reductase
pgaptmp_001428	XEY09764.1	hypothetical protein
pgaptmp_001429	XEY09765.1	anaerobic ribonucleoside-triphosphate reductase
pgaptmp_001430	XEY09766.1	4Fe-4S cluster-binding domain-containing protein
pgaptmp_001431	XEY09767.1	ABC transporter ATP-binding protein
pgaptmp_001432	XEY09768.1	ABC transporter ATP-binding protein
pgaptmp_001433	XEY09769.1	branched-chain amino acid ABC transporter permease
pgaptmp_001434	XEY09770.1	branched-chain amino acid ABC transporter permease
pgaptmp_001435	XEY09771.1	ABC transporter substrate-binding protein
pgaptmp_001436	XEY09772.1	ABC transporter substrate-binding protein
pgaptmp_001437	XEY09773.1	bifunctional phosphopantothenoylcysteine decarboxylase/phosphopantothenate--cysteine ligase CoaBC
pgaptmp_001438	XEY09774.1	hypothetical protein
pgaptmp_001439	XEY09775.1	CBS domain-containing protein
pgaptmp_001440	XEY09776.1	ScpA family protein
pgaptmp_001441	XEY09777.1	SMC-Scp complex subunit ScpB
pgaptmp_001442	XEY09778.1	MoxR family ATPase
pgaptmp_001443	XEY09779.1	DUF1292 domain-containing protein
pgaptmp_001445	XEY09780.1	anion permease
pgaptmp_001446	XEY09781.1	adenine phosphoribosyltransferase
pgaptmp_001447	XEY09782.1	glucose-6-phosphate isomerase
pgaptmp_001448	XEY09783.1	hypothetical protein
pgaptmp_001449	XEY09784.1	dephospho-CoA kinase
pgaptmp_001450	XEY09785.1	hypothetical protein
pgaptmp_001451	XEY11361.1	NAD(+) synthase
pgaptmp_001452	XEY09786.1	Mut7-C RNAse domain-containing protein
pgaptmp_001453	XEY09787.1	ATP-binding protein
pgaptmp_001454	XEY09788.1	aspartate 1-decarboxylase
pgaptmp_001455	XEY09789.1	FapA family protein
pgaptmp_001456	XEY09790.1	class I mannose-6-phosphate isomerase
pgaptmp_001457	XEY09791.1	acyl carrier protein
pgaptmp_001458	XEY09792.1	M3 family oligoendopeptidase
pgaptmp_001459	XEY09793.1	translation elongation factor 4
pgaptmp_001460	XEY09794.1	mechanosensitive ion channel family protein
pgaptmp_001461	XEY09795.1	tryptophan--tRNA ligase
pgaptmp_001462	XEY09796.1	CRISPR-associated endonuclease Cas2
pgaptmp_001463	XEY09797.1	type I-B CRISPR-associated endonuclease Cas1b
pgaptmp_001464	XEY09798.1	CRISPR-associated protein Cas4
pgaptmp_001465	XEY09799.1	CRISPR-associated helicase/endonuclease Cas3
pgaptmp_001466	XEY09800.1	type I-B CRISPR-associated protein Cas5b
pgaptmp_001467	XEY09801.1	type I-B CRISPR-associated protein Cas7/Cst2/DevR
pgaptmp_001468	XEY09802.1	DDE-type integrase/transposase/recombinase
pgaptmp_001469	XEY09803.1	type I-B CRISPR-associated protein Cas8b1/Cst1
pgaptmp_001470	XEY11362.1	CRISPR-associated endoribonuclease Cas6
pgaptmp_001471	XEY09804.1	M15 family metallopeptidase
pgaptmp_001472	XEY09805.1	hypothetical protein
pgaptmp_001473	XEY09806.1	hypothetical protein
pgaptmp_001474	XEY09807.1	YkvA family protein
pgaptmp_001475	XEY09808.1	hypothetical protein
pgaptmp_001476	XEY09809.1	hypothetical protein
pgaptmp_001477	XEY11363.1	hypothetical protein
pgaptmp_001478	XEY09810.1	CRISPR-associated endonuclease Cas1
pgaptmp_001479	XEY09811.1	hypothetical protein
pgaptmp_001480	XEY09812.1	IS110 family transposase
pgaptmp_001481	XEY09813.1	CRISPR-associated endonuclease Cas2
pgaptmp_001482	XEY09814.1	CRISPR-associated primase-polymerase type A1
pgaptmp_001483	XEY09815.1	hypothetical protein
pgaptmp_001484	XEY09816.1	hypothetical protein
pgaptmp_001485	XEY09817.1	hypothetical protein
pgaptmp_001486	XEY09818.1	hypothetical protein
pgaptmp_001487	XEY09819.1	hypothetical protein
pgaptmp_001488	XEY09820.1	VWA-like domain-containing protein
pgaptmp_001489	XEY09821.1	MoxR family ATPase
pgaptmp_001490	XEY09822.1	hypothetical protein
pgaptmp_001491	XEY09823.1	hypothetical protein
pgaptmp_001492	XEY09824.1	hypothetical protein
pgaptmp_001493	XEY09825.1	type III-B CRISPR module RAMP protein Cmr6
pgaptmp_001494	XEY09826.1	type III-B CRISPR module-associated protein Cmr5
pgaptmp_001495	XEY09827.1	type III-B CRISPR module RAMP protein Cmr4
pgaptmp_001496	XEY09828.1	type III-B CRISPR module-associated protein Cmr3
pgaptmp_001497	XEY09829.1	type III-B CRISPR-associated protein Cas10/Cmr2
pgaptmp_001498	XEY09830.1	type III-B CRISPR module RAMP protein Cmr1
pgaptmp_001499	XEY09831.1	VWA domain-containing protein
pgaptmp_001500	XEY09832.1	FHA domain-containing protein
pgaptmp_001501	XEY09833.1	protein phosphatase 2C domain-containing protein
pgaptmp_001502	XEY09834.1	hypothetical protein
pgaptmp_001503	XEY09835.1	hypothetical protein
pgaptmp_001504	XEY09836.1	DDE-type integrase/transposase/recombinase
pgaptmp_001505	XEY09837.1	hypothetical protein
pgaptmp_001506	XEY09838.1	protein kinase
pgaptmp_001507	XEY09839.1	hypothetical protein
pgaptmp_001508	XEY09840.1	sigma 54-interacting transcriptional regulator
pgaptmp_001509	XEY09841.1	hypothetical protein
pgaptmp_001510	XEY09842.1	hypothetical protein
pgaptmp_001511	XEY09843.1	CRISPR-associated endoribonuclease Cas6
pgaptmp_001512	XEY09844.1	TM1812 family CRISPR-associated protein
pgaptmp_001513	XEY09845.1	hypothetical protein
pgaptmp_001514	XEY09846.1	type III-A CRISPR-associated RAMP protein Csm5
pgaptmp_001515	XEY09847.1	type III-A CRISPR-associated RAMP protein Csm4
pgaptmp_001516	XEY09848.1	type III-A CRISPR-associated RAMP protein Csm3
pgaptmp_001517	XEY09849.1	type III-A CRISPR-associated protein Csm2
pgaptmp_001518	XEY09850.1	type III-A CRISPR-associated protein Cas10/Csm1
pgaptmp_001519	XEY09851.1	hypothetical protein
pgaptmp_001520	XEY09852.1	MoxR family ATPase
pgaptmp_001521	XEY09853.1	IS200/IS605 family transposase
pgaptmp_001522	XEY09854.1	transposase
pgaptmp_001523	XEY09855.1	RNA-guided endonuclease IscB
pgaptmp_001524	XEY09856.1	transposase
pgaptmp_001525	XEY09857.1	hypothetical protein
pgaptmp_001526	XEY09858.1	TIGR02710 family CRISPR-associated CARF protein
pgaptmp_001527	XEY09859.1	hypothetical protein
pgaptmp_001528	XEY09860.1	S9 family peptidase
pgaptmp_001529	XEY09861.1	HD domain-containing protein
pgaptmp_001530	XEY09862.1	hypothetical protein
pgaptmp_001531	XEY09863.1	hypothetical protein
pgaptmp_001532	XEY09864.1	M15 family metallopeptidase
pgaptmp_001533	XEY09865.1	reverse gyrase
pgaptmp_001534	XEY09866.1	DNA replication and repair protein RecF
pgaptmp_001535	XEY09867.1	hypothetical protein
pgaptmp_001536	XEY09868.1	molecular chaperone DnaK
pgaptmp_001537	XEY09869.1	glycosyl hydrolase 108 family protein
pgaptmp_001538	XEY09870.1	hypothetical protein
pgaptmp_001539	XEY09871.1	pyridoxal phosphate-dependent aminotransferase
pgaptmp_001540	XEY09872.1	YigZ family protein
pgaptmp_001541	XEY09873.1	phosphodiesterase
pgaptmp_001542	XEY09874.1	RNA polymerase subunit sigma-54
pgaptmp_001543	XEY09875.1	pseudouridine-5'-phosphate glycosidase
pgaptmp_001544	XEY09876.1	protease complex subunit PrcB family protein
pgaptmp_001545	XEY09877.1	GGDEF domain-containing protein
pgaptmp_001551	XEY09878.1	DUF429 domain-containing protein
pgaptmp_001552	XEY09879.1	DUF123 domain-containing protein
pgaptmp_001553	XEY09880.1	deoxyribodipyrimidine photo-lyase
pgaptmp_001554	XEY09881.1	lysine exporter LysO family protein
pgaptmp_001555	XEY09882.1	LysO family transporter
pgaptmp_001556	XEY09883.1	asparagine--tRNA ligase
pgaptmp_001557	XEY09884.1	NlpC/P60 family protein
pgaptmp_001558	XEY09885.1	hypothetical protein
pgaptmp_001559	XEY09886.1	class II fructose-bisphosphatase
pgaptmp_001560	XEY09887.1	glycosyl hydrolase family 65 protein
pgaptmp_001561	XEY09888.1	beta-phosphoglucomutase
pgaptmp_001562	XEY09889.1	carbohydrate ABC transporter permease
pgaptmp_001563	XEY09890.1	DDE-type integrase/transposase/recombinase
pgaptmp_001564	XEY09891.1	sugar ABC transporter permease
pgaptmp_001565	XEY09892.1	ABC transporter substrate-binding protein
pgaptmp_001566	XEY09893.1	LacI family DNA-binding transcriptional regulator
pgaptmp_001567	XEY09894.1	GNAT family N-acetyltransferase
pgaptmp_001568	XEY09895.1	ribosome biogenesis GTPase YqeH
pgaptmp_001569	XEY09896.1	phosphate propanoyltransferase
pgaptmp_001570	XEY09897.1	hypothetical protein
pgaptmp_001571	XEY09898.1	HD-GYP domain-containing protein
pgaptmp_001572	XEY09899.1	DNA polymerase III subunit beta
pgaptmp_001573	XEY09900.1	type II secretion system protein
pgaptmp_001574	XEY09901.1	ABC transporter ATP-binding protein
pgaptmp_001575	XEY09902.1	IS110 family transposase
pgaptmp_001576	XEY09903.1	GNAT family protein
pgaptmp_001577	XEY09904.1	zinc metallopeptidase
pgaptmp_001578	XEY09905.1	extracellular solute-binding protein
pgaptmp_001579	XEY09906.1	sugar ABC transporter permease
pgaptmp_001580	XEY09907.1	carbohydrate ABC transporter permease
pgaptmp_001581	XEY09908.1	DUF2520 domain-containing protein
pgaptmp_001582	XEY09909.1	methylmalonyl Co-A mutase-associated GTPase MeaB
pgaptmp_001583	XEY09910.1	cobalamin B12-binding domain-containing protein
pgaptmp_001584	XEY09911.1	hypothetical protein
pgaptmp_001585	XEY09912.1	hypothetical protein
pgaptmp_001586	XEY09913.1	hypothetical protein
pgaptmp_001587	XEY09914.1	hypothetical protein
pgaptmp_001588	XEY09915.1	STN domain-containing protein
pgaptmp_001589	XEY09916.1	hypothetical protein
pgaptmp_001590	XEY09917.1	hypothetical protein
pgaptmp_001591	XEY09918.1	biotin/lipoyl-containing protein
pgaptmp_001592	XEY09919.1	OadG family protein
pgaptmp_001593	XEY09920.1	carboxyl transferase domain-containing protein
pgaptmp_001594	XEY09921.1	methylmalonyl-CoA epimerase
pgaptmp_001595	XEY09922.1	cyclic nucleotide-binding domain-containing protein
pgaptmp_001596	XEY09923.1	cyclic nucleotide-binding domain-containing protein
pgaptmp_001597	XEY09924.1	preprotein translocase subunit SecA
pgaptmp_001598	XEY09925.1	2-oxoacid:acceptor oxidoreductase subunit alpha
pgaptmp_001599	XEY09926.1	4Fe-4S binding protein
pgaptmp_001600	XEY09927.1	sodium ion-translocating decarboxylase subunit beta
pgaptmp_001601	XEY09928.1	beta-aspartyl-peptidase
pgaptmp_001602	XEY09929.1	cyclic nucleotide-binding domain-containing protein
pgaptmp_001603	XEY09930.1	glycine C-acetyltransferase
pgaptmp_001604	XEY09931.1	L-threonine 3-dehydrogenase
pgaptmp_001605	XEY09932.1	Crp/Fnr family transcriptional regulator
pgaptmp_001606	XEY11364.1	hydroxylamine reductase
pgaptmp_001607	XEY09933.1	PQQ-binding-like beta-propeller repeat protein
pgaptmp_001608	XEY09934.1	HTH domain-containing protein
pgaptmp_001609	XEY09935.1	DUF523 and DUF1722 domain-containing protein
pgaptmp_001610	XEY09936.1	alpha/beta hydrolase
pgaptmp_001611	XEY09937.1	D-alanyl-D-alanine carboxypeptidase
pgaptmp_001612	XEY09938.1	biotin--[acetyl-CoA-carboxylase] ligase
pgaptmp_001613	XEY11365.1	murein biosynthesis integral membrane protein MurJ
pgaptmp_001614	XEY11366.1	ribonuclease Y
pgaptmp_001615	XEY09939.1	regulatory protein RecX
pgaptmp_001616	XEY09940.1	recombinase RecA
pgaptmp_001617	XEY09941.1	RNA 2',3'-cyclic phosphodiesterase
pgaptmp_001618	XEY09942.1	CDP-diacylglycerol--glycerol-3-phosphate 3-phosphatidyltransferase
pgaptmp_001619	XEY09943.1	30S ribosomal protein S12 methylthiotransferase RimO
pgaptmp_001620	XEY09944.1	DUF4416 family protein
pgaptmp_001621	XEY09945.1	hypothetical protein
pgaptmp_001622	XEY09946.1	hypothetical protein
pgaptmp_001623	XEY11367.1	Na+/H+ antiporter NhaC family protein
pgaptmp_001624	XEY09947.1	Mut7-C RNAse domain-containing protein
pgaptmp_001625	XEY09948.1	adenylosuccinate synthase
pgaptmp_001626	XEY09949.1	acylphosphatase
pgaptmp_001627	XEY09950.1	aspartate kinase
pgaptmp_001628	XEY09951.1	homocysteine biosynthesis protein
pgaptmp_001629	XEY09952.1	UPF0280 family protein
pgaptmp_001630	XEY09953.1	methylenetetrahydrofolate reductase
pgaptmp_001631	XEY09954.1	L-serine ammonia-lyase, iron-sulfur-dependent, subunit alpha
pgaptmp_001632	XEY09955.1	ATP-binding protein
pgaptmp_001633	XEY09956.1	sodium ion-translocating decarboxylase subunit beta
pgaptmp_001634	XEY09957.1	hypothetical protein
pgaptmp_001635	XEY09958.1	GGDEF domain-containing protein
pgaptmp_001636	XEY09959.1	class I SAM-dependent methyltransferase
pgaptmp_001637	XEY09960.1	ABC transporter ATP-binding protein
pgaptmp_001638	XEY09961.1	type II secretion system F family protein
pgaptmp_001639	XEY09962.1	hypothetical protein
pgaptmp_001640	XEY09963.1	hypothetical protein
pgaptmp_001641	XEY09964.1	hypothetical protein
pgaptmp_001642	XEY09965.1	hypothetical protein
pgaptmp_001643	XEY09966.1	hypothetical protein
pgaptmp_001644	XEY09967.1	hypothetical protein
pgaptmp_001645	XEY09968.1	AmmeMemoRadiSam system protein B
pgaptmp_001646	XEY09969.1	large conductance mechanosensitive channel protein MscL
pgaptmp_001647	XEY09970.1	SUF system NifU family Fe-S cluster assembly protein
pgaptmp_001648	XEY09971.1	SufS family cysteine desulfurase
pgaptmp_001649	XEY09972.1	SufD family Fe-S cluster assembly protein
pgaptmp_001650	XEY09973.1	Fe-S cluster assembly protein SufB
pgaptmp_001651	XEY09974.1	Fe-S cluster assembly ATPase SufC
pgaptmp_001652	XEY09975.1	ECF transporter S component
pgaptmp_001653	XEY09976.1	energy-coupling factor transporter transmembrane component T
pgaptmp_001654	XEY09977.1	ABC transporter ATP-binding protein
pgaptmp_001655	XEY09978.1	ABC transporter ATP-binding protein
pgaptmp_001656	XEY09979.1	M48 family metallopeptidase
pgaptmp_001657	XEY09980.1	thermonuclease family protein
pgaptmp_001658	XEY09981.1	DUF3798 domain-containing protein
pgaptmp_001659	XEY09982.1	DDE-type integrase/transposase/recombinase
pgaptmp_001660	XEY09983.1	sugar ABC transporter ATP-binding protein
pgaptmp_001661	XEY09984.1	ABC transporter permease
pgaptmp_001662	XEY09985.1	ABC transporter permease
pgaptmp_001663	XEY09986.1	hypothetical protein
pgaptmp_001664	XEY09987.1	alpha/beta hydrolase
pgaptmp_001665	XEY09988.1	hypothetical protein
pgaptmp_001666	XEY09989.1	hypothetical protein
pgaptmp_001667	XEY09990.1	extracellular solute-binding protein
pgaptmp_001668	XEY09991.1	nicotinate-nucleotide--dimethylbenzimidazole phosphoribosyltransferase
pgaptmp_001669	XEY09992.1	bifunctional adenosylcobinamide kinase/adenosylcobinamide-phosphate guanylyltransferase
pgaptmp_001670	XEY09993.1	cobamide remodeling phosphodiesterase CbiR
pgaptmp_001671	XEY09994.1	adenosylcobinamide-GDP ribazoletransferase
pgaptmp_001672	XEY11368.1	AAA family ATPase
pgaptmp_001673	XEY09995.1	adenosylcobinamide-phosphate synthase CbiB
pgaptmp_001674	XEY09996.1	aminotransferase class I/II-fold pyridoxal phosphate-dependent enzyme
pgaptmp_001675	XEY09997.1	cob(I)yrinic acid a,c-diamide adenosyltransferase
pgaptmp_001676	XEY09998.1	endonuclease NucS
pgaptmp_001677	XEY09999.1	energy-coupling factor transporter transmembrane component T
pgaptmp_001678	XEY10000.1	DUF3744 domain-containing protein
pgaptmp_001679	XEY10001.1	IS200/IS605 family element RNA-guided endonuclease TnpB
pgaptmp_001680	pseudogene	ECF-type riboflavin transporter substrate-binding protein
pgaptmp_001681	XEY10002.1	HEAT repeat domain-containing protein
pgaptmp_001682	XEY11369.1	aldo/keto reductase
pgaptmp_001683	XEY10003.1	IS110 family transposase
pgaptmp_001684	XEY10004.1	hypothetical protein
pgaptmp_001685	XEY10005.1	UvrD-helicase domain-containing protein
pgaptmp_001686	XEY10006.1	PD-(D/E)XK nuclease family protein
pgaptmp_001687	XEY10007.1	hypothetical protein
pgaptmp_001688	XEY10008.1	NUDIX domain-containing protein
pgaptmp_001689	XEY10009.1	diphthine--ammonia ligase
pgaptmp_001690	XEY10010.1	carboxylating nicotinate-nucleotide diphosphorylase
pgaptmp_001691	XEY11370.1	quinolinate synthase NadA
pgaptmp_001692	XEY10011.1	aspartate dehydrogenase
pgaptmp_001693	XEY10012.1	PQQ-binding-like beta-propeller repeat protein
pgaptmp_001694	XEY10013.1	hypothetical protein
pgaptmp_001695	XEY10014.1	endonuclease/exonuclease/phosphatase family protein
pgaptmp_001696	XEY10015.1	cupin domain-containing protein
pgaptmp_001697	XEY10016.1	polyamine aminopropyltransferase
pgaptmp_001698	XEY10017.1	adenosylmethionine decarboxylase
pgaptmp_001699	XEY10018.1	queuosine precursor transporter
pgaptmp_001700	XEY10019.1	lipoate--protein ligase family protein
pgaptmp_001701	XEY11371.1	16S rRNA (cytidine(1402)-2'-O)-methyltransferase
pgaptmp_001702	XEY10020.1	RsmD family RNA methyltransferase
pgaptmp_001703	XEY10021.1	DUF47 family protein
pgaptmp_001704	XEY10022.1	acetyltransferase
pgaptmp_001705	XEY10023.1	DUF3242 domain-containing protein
pgaptmp_001706	XEY10024.1	ribonuclease HII
pgaptmp_001707	XEY11372.1	FAD-dependent thymidylate synthase
pgaptmp_001708	XEY10025.1	hypothetical protein
pgaptmp_001709	XEY10026.1	bifunctional 5,10-methylenetetrahydrofolate dehydrogenase/5,10-methenyltetrahydrofolate cyclohydrolase
pgaptmp_001710	XEY10027.1	IS110 family transposase
pgaptmp_001711	XEY10028.1	preprotein translocase subunit YajC
pgaptmp_001712	XEY10029.1	protein translocase subunit SecD
pgaptmp_001713	XEY10030.1	protein translocase subunit SecF
pgaptmp_001714	XEY10031.1	sodium-translocating pyrophosphatase
pgaptmp_001715	XEY10032.1	ATP-dependent 6-phosphofructokinase
pgaptmp_001716	XEY10033.1	MFS transporter
pgaptmp_001717	XEY10034.1	iron-containing alcohol dehydrogenase
pgaptmp_001718	XEY10035.1	hypothetical protein
pgaptmp_001719	XEY10036.1	hypothetical protein
pgaptmp_001720	XEY10037.1	IS110 family transposase
pgaptmp_001721	XEY10038.1	hypothetical protein
pgaptmp_001722	XEY10039.1	pyridoxamine 5'-phosphate oxidase family protein
pgaptmp_001723	XEY10040.1	heavy-metal-associated domain-containing protein
pgaptmp_001724	XEY10041.1	cation-translocating P-type ATPase
pgaptmp_001725	XEY10042.1	diguanylate cyclase
pgaptmp_001726	XEY10043.1	1-phosphofructokinase family hexose kinase
pgaptmp_001727	XEY10044.1	glycosidase
pgaptmp_001728	XEY10045.1	carbohydrate ABC transporter permease
pgaptmp_001729	XEY11373.1	sugar ABC transporter permease
pgaptmp_001730	XEY10046.1	extracellular solute-binding protein
pgaptmp_001731	XEY10047.1	LacI family DNA-binding transcriptional regulator
pgaptmp_001732	XEY10048.1	hypothetical protein
pgaptmp_001733	XEY10049.1	hypothetical protein
pgaptmp_001734	XEY10050.1	glucodextranase DOMON-like domain-containing protein
pgaptmp_001735	XEY10051.1	MFS transporter
pgaptmp_001736	XEY10052.1	hypothetical protein
pgaptmp_001737	XEY10053.1	IS200/IS605 family transposase
pgaptmp_001738	XEY10054.1	IS200/IS605 family element RNA-guided endonuclease TnpB
pgaptmp_001739	XEY10055.1	HD domain-containing protein
pgaptmp_001740	XEY10056.1	DDE-type integrase/transposase/recombinase
pgaptmp_001741	XEY10057.1	hypothetical protein
pgaptmp_001742	XEY10058.1	hypothetical protein
pgaptmp_001743	XEY10059.1	hypothetical protein
pgaptmp_001744	XEY10060.1	DUF5685 family protein
pgaptmp_001745	XEY10061.1	hypothetical protein
pgaptmp_001746	XEY10062.1	tetratricopeptide repeat protein
pgaptmp_001747	XEY10063.1	histidine triad nucleotide-binding protein
pgaptmp_001748	XEY10064.1	hypothetical protein
pgaptmp_001749	XEY10065.1	isoleucine--tRNA ligase
pgaptmp_001750	XEY10066.1	response regulator
pgaptmp_001751	XEY11374.1	type I pullulanase
pgaptmp_001752	XEY10067.1	phosphate ABC transporter substrate-binding protein
pgaptmp_001753	XEY10068.1	ABC transporter permease subunit
pgaptmp_001754	XEY10069.1	phosphate ABC transporter permease PstA
pgaptmp_001755	XEY10070.1	phosphate ABC transporter ATP-binding protein PstB
pgaptmp_001756	XEY10071.1	phosphate signaling complex protein PhoU
pgaptmp_001757	XEY10072.1	response regulator transcription factor
pgaptmp_001758	XEY11375.1	HAMP domain-containing sensor histidine kinase
pgaptmp_001759	XEY10073.1	methyl-accepting chemotaxis protein
pgaptmp_001760	XEY10074.1	translation initiation factor IF-2
pgaptmp_001761	XEY10075.1	NAD-dependent epimerase/dehydratase family protein
pgaptmp_001762	XEY10076.1	MarR family transcriptional regulator
pgaptmp_001763	XEY10077.1	phosphoenolpyruvate carboxykinase (ATP)
pgaptmp_001764	XEY10078.1	peroxiredoxin
pgaptmp_001765	XEY10079.1	glycogen/starch/alpha-glucan phosphorylase
pgaptmp_001766	XEY10080.1	hypothetical protein
pgaptmp_001767	XEY10081.1	metal-dependent hydrolase
pgaptmp_001768	XEY10082.1	M48 family metalloprotease
pgaptmp_001769	XEY10083.1	D-alanine--D-alanine ligase
pgaptmp_001770	XEY10084.1	LacI family DNA-binding transcriptional regulator
pgaptmp_001771	XEY10085.1	competence/damage-inducible protein A
pgaptmp_001774	XEY10086.1	hypothetical protein
pgaptmp_001775	XEY10087.1	ABC transporter permease
pgaptmp_001776	XEY10088.1	hypothetical protein
pgaptmp_001777	XEY10089.1	CotH kinase family protein
pgaptmp_001778	XEY10090.1	hypothetical protein
pgaptmp_001779	XEY10091.1	sodium-dependent transporter
pgaptmp_001780	XEY10092.1	heliorhodopsin HeR
pgaptmp_001781	XEY10093.1	primosomal protein N'
pgaptmp_001782	XEY10094.1	methylenetetrahydrofolate reductase
pgaptmp_001783	XEY10095.1	hypothetical protein
pgaptmp_001784	XEY10096.1	hypothetical protein
pgaptmp_001785	XEY10097.1	IS110 family transposase
pgaptmp_001786	XEY10098.1	hypothetical protein
pgaptmp_001787	XEY10099.1	exopolysaccharide Pel transporter PelG
pgaptmp_001788	XEY10100.1	RnfABCDGE type electron transport complex subunit B
pgaptmp_001789	XEY10101.1	DNA-processing protein DprA
pgaptmp_001790	XEY10102.1	pantoate--beta-alanine ligase
pgaptmp_001791	XEY10103.1	glycoside hydrolase family 31 protein
pgaptmp_001792	XEY10104.1	exodeoxyribonuclease VII large subunit
pgaptmp_001793	XEY10105.1	exodeoxyribonuclease VII
pgaptmp_001794	XEY10106.1	hypothetical protein
pgaptmp_001795	XEY10107.1	ABC transporter ATP-binding protein
pgaptmp_001796	XEY10108.1	dipeptide ABC transporter ATP-binding protein
pgaptmp_001797	XEY10109.1	ABC transporter substrate-binding protein
pgaptmp_001798	XEY10110.1	ABC transporter permease
pgaptmp_001799	XEY10111.1	ABC transporter permease
pgaptmp_001800	XEY10112.1	RNA-guided endonuclease IscB
pgaptmp_001801	XEY10113.1	glycoside hydrolase family 130 protein
pgaptmp_001802	XEY10114.1	glycoside hydrolase family 5 protein
pgaptmp_001803	XEY10115.1	LacI family DNA-binding transcriptional regulator
pgaptmp_001804	XEY10116.1	beta-galactosidase BgaS
pgaptmp_001805	XEY10117.1	ABC transporter ATP-binding protein
pgaptmp_001806	XEY10118.1	ABC transporter ATP-binding protein
pgaptmp_001807	XEY10119.1	ABC transporter permease
pgaptmp_001808	XEY10120.1	ABC transporter permease
pgaptmp_001809	XEY10121.1	ABC transporter substrate-binding protein
pgaptmp_001810	XEY10122.1	fibronectin type III domain-containing protein
pgaptmp_001812	XEY10123.1	flagellin
pgaptmp_001813	XEY10124.1	hypothetical protein
pgaptmp_001814	XEY10125.1	CDP-glycerol glycerophosphotransferase family protein
pgaptmp_001815	XEY10126.1	CDP-glycerol glycerophosphotransferase family protein
pgaptmp_001816	XEY10127.1	DapH/DapD/GlmU-related protein
pgaptmp_001817	XEY10128.1	flagellin
pgaptmp_001818	XEY10129.1	glycosyltransferase family 2 protein
pgaptmp_001819	XEY11376.1	flagellin
pgaptmp_001820	XEY10130.1	L-serine ammonia-lyase, iron-sulfur-dependent subunit beta
pgaptmp_001821	XEY10131.1	L-serine ammonia-lyase, iron-sulfur-dependent, subunit alpha
pgaptmp_001822	XEY10132.1	urocanate hydratase
pgaptmp_001823	XEY10133.1	DUF4895 domain-containing protein
pgaptmp_001824	XEY10134.1	TPM domain-containing protein
pgaptmp_001825	XEY10135.1	hypothetical protein
pgaptmp_001826	XEY10136.1	glycosyltransferase family 2 protein
pgaptmp_001827	XEY10137.1	hypothetical protein
pgaptmp_001828	XEY10138.1	hypothetical protein
pgaptmp_001829	XEY10139.1	UDP-galactopyranose mutase
pgaptmp_001831	XEY10140.1	histidine--tRNA ligase
pgaptmp_001832	XEY10141.1	hypothetical protein
pgaptmp_001833	XEY10142.1	HAD family hydrolase
pgaptmp_001834	XEY10143.1	glucose-1-phosphate thymidylyltransferase
pgaptmp_001835	XEY10144.1	type I glutamate--ammonia ligase
pgaptmp_001836	XEY10145.1	PadR family transcriptional regulator
pgaptmp_001837	XEY10146.1	NifB/NifX family molybdenum-iron cluster-binding protein
pgaptmp_001838	XEY10147.1	glycerol dehydrogenase
pgaptmp_001839	XEY10148.1	histidine kinase
pgaptmp_001840	XEY10149.1	LytTR family DNA-binding domain-containing protein
pgaptmp_001841	XEY10150.1	hypothetical protein
pgaptmp_001842	XEY10151.1	molecular chaperone DnaJ
pgaptmp_001843	XEY10152.1	nucleotide exchange factor GrpE
pgaptmp_001844	XEY10153.1	heat-inducible transcriptional repressor HrcA
pgaptmp_001845	XEY10154.1	DMT family transporter
pgaptmp_001846	XEY10155.1	30S ribosomal protein S2
pgaptmp_001847	XEY10156.1	transporter substrate-binding domain-containing protein
pgaptmp_001848	XEY10157.1	HD domain-containing protein
pgaptmp_001849	XEY10158.1	hypothetical protein
pgaptmp_001850	XEY10159.1	ribosome biogenesis GTPase Der
pgaptmp_001851	XEY10160.1	4-hydroxy-3-methylbut-2-enyl diphosphate reductase
pgaptmp_001852	XEY10161.1	(d)CMP kinase
pgaptmp_001853	XEY10162.1	STAS domain-containing protein
pgaptmp_001854	XEY10163.1	aspartate--tRNA ligase
pgaptmp_001855	XEY10164.1	fructose-6-phosphate aldolase
pgaptmp_001856	XEY10165.1	flavin reductase family protein
pgaptmp_001857	XEY10166.1	Asp-tRNA(Asn)/Glu-tRNA(Gln) amidotransferase subunit GatA
pgaptmp_001858	XEY10167.1	Asp-tRNA(Asn)/Glu-tRNA(Gln) amidotransferase subunit GatB
pgaptmp_001859	XEY10168.1	hypothetical protein
pgaptmp_001860	XEY10169.1	radical SAM family heme chaperone HemW
pgaptmp_001861	XEY10170.1	FtsW/RodA/SpoVE family cell cycle protein
pgaptmp_001862	XEY10171.1	UDP-N-acetylglucosamine--N-acetylmuramyl-(pentapeptide) pyrophosphoryl-undecaprenol N-acetylglucosamine transferase
pgaptmp_001863	XEY10172.1	UDP-N-acetylmuramate--L-alanine ligase
pgaptmp_001864	XEY10173.1	chromosome segregation protein SMC
pgaptmp_001865	XEY10174.1	PAS domain-containing protein
pgaptmp_001866	XEY10175.1	flagellar export protein FliJ
pgaptmp_001867	XEY10176.1	YdcF family protein
pgaptmp_001868	XEY10177.1	rhomboid family intramembrane serine protease
pgaptmp_001869	XEY10178.1	asparaginase
pgaptmp_001870	XEY10179.1	AI-2E family transporter
pgaptmp_001871	XEY11377.1	3-methyl-2-oxobutanoate hydroxymethyltransferase
pgaptmp_001872	XEY10180.1	M3 family oligoendopeptidase
pgaptmp_001873	XEY10181.1	aldose epimerase family protein
pgaptmp_001874	XEY10182.1	TldD/PmbA family protein
pgaptmp_001875	XEY10183.1	TldD/PmbA family protein
pgaptmp_001876	XEY10184.1	DNA mismatch repair endonuclease MutL
pgaptmp_001877	XEY10185.1	hypothetical protein
pgaptmp_001878	XEY10186.1	hypothetical protein
pgaptmp_001879	XEY10187.1	IS110 family transposase
pgaptmp_001880	XEY11378.1	flagellar basal body rod protein FlgB
pgaptmp_001881	XEY10188.1	flagellar basal body rod protein FlgC
pgaptmp_001882	XEY10189.1	flagellar hook-basal body complex protein FliE
pgaptmp_001883	XEY10190.1	hypothetical protein
pgaptmp_001884	XEY10191.1	30S ribosomal protein S15
pgaptmp_001885	XEY10192.1	tRNA preQ1(34) S-adenosylmethionine ribosyltransferase-isomerase QueA
pgaptmp_001886	XEY10193.1	crossover junction endodeoxyribonuclease RuvC
pgaptmp_001887	XEY10194.1	PolC-type DNA polymerase III
pgaptmp_001888	XEY10195.1	preprotein translocase subunit SecG
pgaptmp_001889	XEY10196.1	tyrosine--tRNA ligase
pgaptmp_001890	XEY10197.1	S-layer homology domain-containing protein
pgaptmp_001891	XEY10198.1	hypothetical protein
pgaptmp_001892	XEY10199.1	phosphopyruvate hydratase
pgaptmp_001893	XEY10200.1	alpha-amylase family glycosyl hydrolase
pgaptmp_001894	XEY10201.1	UDP-N-acetylmuramoyl-L-alanine--D-glutamate ligase
pgaptmp_001895	XEY10202.1	DNA polymerase IV
pgaptmp_001896	XEY10203.1	MBL fold metallo-hydrolase
pgaptmp_001897	XEY10204.1	VanZ family protein
pgaptmp_001898	XEY10205.1	transporter substrate-binding domain-containing protein
pgaptmp_001899	XEY10206.1	transporter substrate-binding domain-containing protein
pgaptmp_001900	XEY10207.1	HAMP domain-containing sensor histidine kinase
pgaptmp_001901	XEY10208.1	IS110 family transposase
pgaptmp_001902	XEY10209.1	hypothetical protein
pgaptmp_001903	XEY10210.1	HD-GYP domain-containing protein
pgaptmp_001904	XEY10211.1	helix-hairpin-helix domain-containing protein
pgaptmp_001905	XEY10212.1	hypothetical protein
pgaptmp_001906	XEY11379.1	M42 family metallopeptidase
pgaptmp_001907	XEY11380.1	radical SAM protein
pgaptmp_001908	XEY10213.1	radical SAM protein
pgaptmp_001909	XEY10214.1	23S rRNA (adenine(2503)-C(2))-methyltransferase RlmN
pgaptmp_001910	XEY10215.1	PASTA domain-containing protein
pgaptmp_001911	XEY10216.1	ribosome small subunit-dependent GTPase A
pgaptmp_001912	XEY10217.1	glycosyltransferase family 4 protein
pgaptmp_001913	XEY10218.1	MMPL family transporter
pgaptmp_001914	XEY10219.1	hypothetical protein
pgaptmp_001915	XEY10220.1	hypothetical protein
pgaptmp_001916	XEY10221.1	S41 family peptidase
pgaptmp_001917	XEY10222.1	RNA-guided endonuclease IscB
pgaptmp_001918	XEY10223.1	tRNA (adenine-N1)-methyltransferase
pgaptmp_001919	XEY10224.1	hypothetical protein
pgaptmp_001920	XEY10225.1	AmmeMemoRadiSam system protein A
pgaptmp_001921	XEY10226.1	hypothetical protein
pgaptmp_001922	XEY10227.1	DUF4897 domain-containing protein
pgaptmp_001923	XEY10228.1	TrkH family potassium uptake protein
pgaptmp_001924	XEY10229.1	TrkA family potassium uptake protein
pgaptmp_001925	XEY10230.1	NAD-binding protein
pgaptmp_001926	XEY10231.1	response regulator
pgaptmp_001927	XEY10232.1	IS110 family transposase
pgaptmp_001928	XEY10233.1	alpha-amylase family glycosyl hydrolase
pgaptmp_001929	XEY10234.1	PhoPQ-activated protein PqaA family protein
pgaptmp_001930	XEY10235.1	iron-containing alcohol dehydrogenase
pgaptmp_001931	XEY10236.1	transketolase
pgaptmp_001932	XEY10237.1	YicC/YloC family endoribonuclease
pgaptmp_001933	XEY10238.1	DUF370 domain-containing protein
pgaptmp_001934	XEY10239.1	guanylate kinase
pgaptmp_001935	XEY10240.1	DNA-directed RNA polymerase subunit omega
pgaptmp_001936	XEY10241.1	amidophosphoribosyltransferase
pgaptmp_001937	XEY10242.1	phosphoribosylglycinamide formyltransferase
pgaptmp_001938	XEY10243.1	phosphoribosylaminoimidazolecarboxamide formyltransferase
pgaptmp_001939	XEY10244.1	phosphoribosylamine--glycine ligase
pgaptmp_001940	XEY10245.1	phosphoribosylformylglycinamidine cyclo-ligase
pgaptmp_001941	XEY10246.1	LemA family protein
pgaptmp_001942	XEY10247.1	ROK family transcriptional regulator
pgaptmp_001943	XEY10248.1	ATP-binding cassette domain-containing protein
pgaptmp_001944	XEY10249.1	sugar ABC transporter substrate-binding protein
pgaptmp_001945	XEY10250.1	GlmL-related ornithine degradation protein
pgaptmp_001946	XEY10251.1	DNA mismatch repair protein MutT
pgaptmp_001947	XEY10252.1	4-(cytidine 5'-diphospho)-2-C-methyl-D-erythritol kinase
pgaptmp_001948	XEY10253.1	ATP-binding protein
pgaptmp_001949	XEY10254.1	6-phosphofructokinase
pgaptmp_001950	XEY10255.1	amidohydrolase family protein
pgaptmp_001951	XEY10256.1	tRNA uridine-5-carboxymethylaminomethyl(34) synthesis enzyme MnmG
pgaptmp_001952	XEY10257.1	M23 family metallopeptidase
pgaptmp_001953	XEY10258.1	50S ribosomal protein L11 methyltransferase
pgaptmp_001954	XEY10259.1	DUF501 domain-containing protein
pgaptmp_001955	XEY10260.1	DDE-type integrase/transposase/recombinase
pgaptmp_001956	XEY10261.1	DUF501 domain-containing protein
pgaptmp_001957	XEY10262.1	DDE-type integrase/transposase/recombinase
pgaptmp_001958	XEY10263.1	NYN domain-containing protein
pgaptmp_001959	XEY10264.1	23S rRNA (pseudouridine(1915)-N(3))-methyltransferase RlmH
pgaptmp_001960	XEY10265.1	flagellar biosynthesis anti-sigma factor FlgM
pgaptmp_001961	XEY10266.1	flagellar biosynthesis protein FlgN
pgaptmp_001962	XEY10267.1	flagellar hook-associated protein FlgK
pgaptmp_001963	XEY10268.1	DDE-type integrase/transposase/recombinase
pgaptmp_001964	XEY10269.1	flagellar hook-associated protein FlgL
pgaptmp_001965	XEY10270.1	methyltransferase
pgaptmp_001966	XEY10271.1	adenylosuccinate lyase
pgaptmp_001967	XEY10272.1	hypothetical protein
pgaptmp_001968	XEY10273.1	2,4-diaminopentanoate dehydrogenase
pgaptmp_001969	XEY10274.1	2-amino-4-oxopentanoate thiolase subunit OrtA
pgaptmp_001970	XEY10275.1	2-amino-4-oxopentanoate thiolase subunit OrtB
pgaptmp_001971	XEY10276.1	ornithine aminomutase subunit alpha
pgaptmp_001972	XEY10277.1	D-ornithine 4,5-aminomutase subunit OraE
pgaptmp_001973	XEY10278.1	L-glutamate gamma-semialdehyde dehydrogenase
pgaptmp_001974	XEY10279.1	DDE-type integrase/transposase/recombinase
pgaptmp_001975	XEY10280.1	hypothetical protein
pgaptmp_001976	XEY10281.1	hypothetical protein
pgaptmp_001977	XEY10282.1	thermonuclease family protein
pgaptmp_001978	XEY10283.1	nucleotide-binding protein
pgaptmp_001979	XEY10284.1	alkaline phosphatase
pgaptmp_001980	XEY11381.1	transglutaminase-like domain-containing protein
pgaptmp_001981	XEY10285.1	L-Ala-D/L-Glu epimerase
pgaptmp_001982	XEY10286.1	ABC transporter substrate-binding protein
pgaptmp_001983	XEY10287.1	iron ABC transporter permease
pgaptmp_001984	XEY10288.1	ABC transporter ATP-binding protein
pgaptmp_001985	pseudogene	sodium/proton-translocating pyrophosphatase
pgaptmp_001987	XEY10289.1	glutamate-5-semialdehyde dehydrogenase
pgaptmp_001988	XEY10290.1	glutamate 5-kinase
pgaptmp_001989	XEY10291.1	pyrroline-5-carboxylate reductase
pgaptmp_001990	XEY10292.1	ABC transporter substrate-binding protein
pgaptmp_001991	XEY10293.1	endonuclease
pgaptmp_001992	XEY10294.1	ABC transporter ATP-binding protein
pgaptmp_001993	XEY10295.1	ABC transporter ATP-binding protein
pgaptmp_001994	XEY10296.1	branched-chain amino acid ABC transporter permease
pgaptmp_001995	XEY10297.1	branched-chain amino acid ABC transporter permease
pgaptmp_001996	XEY10298.1	ABC transporter substrate-binding protein
pgaptmp_001997	XEY10299.1	ABC transporter substrate-binding protein
pgaptmp_001998	XEY10300.1	ferritin family protein
pgaptmp_001999	XEY10301.1	FAD-dependent oxidoreductase
pgaptmp_002000	XEY10302.1	NADH-quinone oxidoreductase subunit D
pgaptmp_002001	XEY10303.1	NADH-quinone oxidoreductase subunit C
pgaptmp_002002	XEY11382.1	NADH-quinone oxidoreductase subunit B family protein
pgaptmp_002003	XEY10304.1	NADH-quinone oxidoreductase subunit H
pgaptmp_002004	XEY10305.1	proton-conducting transporter membrane subunit
pgaptmp_002005	XEY10306.1	proton-conducting transporter membrane subunit
pgaptmp_002006	XEY10307.1	sodium:proton antiporter
pgaptmp_002007	XEY10308.1	MnhB domain-containing protein
pgaptmp_002008	XEY10309.1	DUF4040 domain-containing protein
pgaptmp_002009	XEY10310.1	monovalent cation/H(+) antiporter subunit G
pgaptmp_002010	XEY10311.1	cation:proton antiporter
pgaptmp_002011	XEY10312.1	Na+/H+ antiporter subunit E
pgaptmp_002012	XEY10313.1	dynamin family protein
pgaptmp_002013	XEY10314.1	dynamin family protein
pgaptmp_002014	pseudogene	DDE-type integrase/transposase/recombinase
pgaptmp_002015	XEY10315.1	DDE-type integrase/transposase/recombinase
pgaptmp_002016	XEY10316.1	tetratricopeptide repeat protein
pgaptmp_002017	XEY10317.1	dynamin family protein
pgaptmp_002018	XEY10318.1	tetratricopeptide repeat protein
pgaptmp_002019	XEY10319.1	pyridoxal 5'-phosphate synthase glutaminase subunit PdxT
pgaptmp_002020	XEY10320.1	pyridoxal 5'-phosphate synthase lyase subunit PdxS
pgaptmp_002021	XEY10321.1	methylmalonyl-CoA mutase family protein
pgaptmp_002022	XEY10322.1	flagellar protein FliT
pgaptmp_002023	XEY10323.1	2-amino-4-hydroxy-6-hydroxymethyldihydropteridine diphosphokinase
pgaptmp_002024	XEY11383.1	pyruvate carboxylase subunit B
pgaptmp_002025	XEY10324.1	hypothetical protein
pgaptmp_002026	XEY10325.1	nucleotidyltransferase
pgaptmp_002027	XEY10326.1	CarD family transcriptional regulator
pgaptmp_002028	XEY10327.1	hypothetical protein
pgaptmp_002029	XEY10328.1	EscU/YscU/HrcU family type III secretion system export apparatus switch protein
pgaptmp_002030	XEY10329.1	hypothetical protein
pgaptmp_002031	XEY10330.1	peptide chain release factor 2
pgaptmp_002032	XEY10331.1	septum site-determining protein MinD
pgaptmp_002033	XEY10332.1	trigger factor
pgaptmp_002034	XEY10333.1	hypothetical protein
pgaptmp_002035	XEY10334.1	hypothetical protein
pgaptmp_002036	XEY10335.1	class I SAM-dependent methyltransferase
pgaptmp_002037	XEY10336.1	signal recognition particle-docking protein FtsY
pgaptmp_002038	XEY10337.1	DUF2225 domain-containing protein
pgaptmp_002039	XEY10338.1	3D domain-containing protein
pgaptmp_002040	XEY10339.1	Rrf2 family transcriptional regulator
pgaptmp_002041	XEY10340.1	tRNA 2-thiouridine(34) synthase MnmA
pgaptmp_002042	XEY10341.1	hypoxanthine phosphoribosyltransferase
pgaptmp_002043	XEY10342.1	LCP family protein
pgaptmp_002044	XEY10343.1	hypothetical protein
pgaptmp_002045	XEY10344.1	hypothetical protein
pgaptmp_002047	XEY10345.1	WecB/TagA/CpsF family glycosyltransferase
pgaptmp_002048	XEY10346.1	16S rRNA (guanine(527)-N(7))-methyltransferase RsmG
pgaptmp_002049	XEY10347.1	Gfo/Idh/MocA family oxidoreductase
pgaptmp_002050	XEY10348.1	6-carboxytetrahydropterin synthase QueD
pgaptmp_002051	XEY10349.1	DNA-directed RNA polymerase subunit beta'
pgaptmp_002052	XEY10350.1	DNA-directed RNA polymerase subunit beta
pgaptmp_002053	XEY10351.1	50S ribosomal protein L7/L12
pgaptmp_002054	XEY10352.1	50S ribosomal protein L10
pgaptmp_002055	XEY10353.1	IS110 family transposase
pgaptmp_002056	XEY10354.1	penicillin-binding protein 2
[truncated: 6 more rows]

## Sheet: Fervidobacterium sp. GSH
Locus_tag (PRIDE)	GenBank accession	Functional annotation
pgaptmp_000001	XEY12293.1	chromosomal replication initiator protein DnaA
pgaptmp_000002	XEY12294.1	ferredoxin
pgaptmp_000003	XEY12295.1	hypothetical protein
pgaptmp_000004	XEY12296.1	BMP family ABC transporter substrate-binding protein
pgaptmp_000005	XEY13262.1	ABC transporter ATP-binding protein
pgaptmp_000006	XEY12297.1	ABC transporter permease
pgaptmp_000007	XEY12298.1	ABC transporter permease
pgaptmp_000008	XEY12299.1	secondary thiamine-phosphate synthase enzyme YjbQ
pgaptmp_000009	XEY12300.1	HU family DNA-binding protein
pgaptmp_000010	XEY12301.1	HD domain-containing protein
pgaptmp_000011	XEY12302.1	FecR family protein
pgaptmp_000012	XEY12303.1	DUF3307 domain-containing protein
pgaptmp_000013	XEY12304.1	phosphohydrolase
pgaptmp_000014	XEY12305.1	adenylate/guanylate cyclase domain-containing protein
pgaptmp_000015	XEY12306.1	secondary thiamine-phosphate synthase enzyme YjbQ
pgaptmp_000016	XEY12307.1	sigma-54-dependent Fis family transcriptional regulator
pgaptmp_000017	XEY12308.1	MFS transporter
pgaptmp_000018	XEY12309.1	hypothetical protein
pgaptmp_000019	XEY12310.1	PQQ-binding-like beta-propeller repeat protein
pgaptmp_000020	XEY12311.1	hypothetical protein
pgaptmp_000022	XEY12312.1	co-chaperone GroES
pgaptmp_000023	XEY12313.1	chaperonin GroEL
pgaptmp_000024	XEY12314.1	dihydrofolate reductase family protein
pgaptmp_000025	XEY12315.1	elongation factor G
pgaptmp_000026	XEY12316.1	hypothetical protein
pgaptmp_000027	XEY13263.1	flagellar hook-length control protein FliK
pgaptmp_000028	XEY12317.1	flagellar hook assembly protein FlgD
pgaptmp_000029	XEY12318.1	flagellar hook-basal body complex protein
pgaptmp_000030	XEY12319.1	flagellar FlbD family protein
pgaptmp_000031	XEY12320.1	motility protein A
pgaptmp_000032	XEY12321.1	flagellar motor protein MotB
pgaptmp_000033	XEY12322.1	flagellar basal body-associated FliL family protein
pgaptmp_000034	XEY12323.1	flagellar motor switch protein FliM
pgaptmp_000035	XEY12324.1	flagellar motor switch phosphatase FliY
pgaptmp_000036	XEY12325.1	GH1 family beta-glucosidase
pgaptmp_000037	XEY12326.1	Gx transporter family protein
pgaptmp_000038	XEY12327.1	NusG domain II-containing protein
pgaptmp_000039	XEY12328.1	imidazolonepropionase
pgaptmp_000040	XEY12329.1	RdgB/HAM1 family non-canonical purine NTP pyrophosphatase
pgaptmp_000041	XEY12330.1	excinuclease ABC subunit UvrA
pgaptmp_000042	XEY12331.1	hypothetical protein
pgaptmp_000043	XEY12332.1	magnesium transporter
pgaptmp_000044	XEY12333.1	leucine--tRNA ligase
pgaptmp_000045	XEY12334.1	peptidyl-prolyl cis-trans isomerase
pgaptmp_000046	XEY12335.1	potassium channel protein
pgaptmp_000047	XEY12336.1	S-methyl-5-thioribose-1-phosphate isomerase
pgaptmp_000048	XEY12337.1	serine--tRNA ligase
pgaptmp_000049	XEY12338.1	1-deoxy-D-xylulose-5-phosphate synthase
pgaptmp_000050	XEY12339.1	Asp23/Gls24 family envelope stress response protein
pgaptmp_000051	XEY13264.1	DAK2 domain-containing protein
pgaptmp_000052	XEY12340.1	SoxR reducing system RseC family protein
pgaptmp_000053	XEY12341.1	lysophospholipase
pgaptmp_000054	XEY12342.1	flagellar assembly protein FliW
pgaptmp_000055	XEY12343.1	carbon storage regulator CsrA
pgaptmp_000056	XEY12344.1	Asp-tRNA(Asn)/Glu-tRNA(Gln) amidotransferase subunit GatC
pgaptmp_000057	XEY12345.1	YraN family protein
pgaptmp_000058	XEY12346.1	SsrA-binding protein SmpB
pgaptmp_000059	XEY12347.1	deoxyribose-phosphate aldolase
pgaptmp_000060	XEY12348.1	glucose-1-phosphate adenylyltransferase subunit GlgD
pgaptmp_000061	XEY12349.1	glucose-1-phosphate adenylyltransferase
pgaptmp_000062	XEY12350.1	DUF4899 domain-containing protein
pgaptmp_000063	XEY12351.1	2-C-methyl-D-erythritol 2,4-cyclodiphosphate synthase
pgaptmp_000064	XEY12352.1	ribosome recycling factor
pgaptmp_000065	XEY12353.1	polyprenyl diphosphate synthase
pgaptmp_000066	XEY12354.1	phosphatidate cytidylyltransferase
pgaptmp_000067	XEY12355.1	alanine--tRNA ligase
pgaptmp_000068	XEY12356.1	rod shape-determining protein
pgaptmp_000069	XEY12357.1	hypothetical protein
pgaptmp_000070	XEY12358.1	diguanylate cyclase
pgaptmp_000071	XEY12359.1	UDP-N-acetylglucosamine 1-carboxyvinyltransferase
pgaptmp_000072	XEY12360.1	nucleoside-diphosphate sugar epimerase/dehydratase
pgaptmp_000073	XEY12361.1	Hsp33 family molecular chaperone HslO
pgaptmp_000074	XEY12362.1	hypothetical protein
pgaptmp_000075	XEY12363.1	hypothetical protein
pgaptmp_000076	XEY12364.1	response regulator transcription factor
pgaptmp_000077	XEY12365.1	ATP-binding protein
pgaptmp_000078	XEY12366.1	pyrimidine-nucleoside phosphorylase
pgaptmp_000079	XEY12367.1	phosphodiester glycosidase family protein
pgaptmp_000080	XEY12368.1	reverse transcriptase-like protein
pgaptmp_000081	XEY12369.1	AI-2E family transporter
pgaptmp_000082	XEY12370.1	methylglyoxal synthase
pgaptmp_000083	XEY12371.1	radical SAM protein
pgaptmp_000084	XEY12372.1	NAD(P)/FAD-dependent oxidoreductase
pgaptmp_000085	XEY12373.1	hypothetical protein
pgaptmp_000086	XEY12374.1	nucleotide sugar dehydrogenase
pgaptmp_000087	XEY12375.1	50S ribosomal protein L21
pgaptmp_000088	XEY12376.1	ribosomal-processing cysteine protease Prp
pgaptmp_000089	XEY12377.1	50S ribosomal protein L27
pgaptmp_000090	XEY12378.1	ECF transporter S component
pgaptmp_000091	XEY12379.1	50S ribosomal protein L13
pgaptmp_000092	XEY12380.1	30S ribosomal protein S9
pgaptmp_000093	XEY12381.1	DNA primase
pgaptmp_000094	XEY12382.1	RNA polymerase sigma factor RpoD
pgaptmp_000095	XEY12383.1	FtsX-like permease family protein
pgaptmp_000096	XEY12384.1	polysaccharide biosynthesis/export family protein
pgaptmp_000097	XEY12385.1	GumC family protein
pgaptmp_000098	XEY12386.1	exopolysaccharide biosynthesis polyprenyl glycosylphosphotransferase
pgaptmp_000099	XEY12387.1	glycosyltransferase
pgaptmp_000100	XEY12388.1	glycosyltransferase family 1 protein
pgaptmp_000101	XEY12389.1	O-antigen polymerase
pgaptmp_000102	XEY12390.1	glycosyltransferase
pgaptmp_000103	XEY12391.1	hypothetical protein
pgaptmp_000104	XEY12392.1	hypothetical protein
pgaptmp_000105	XEY12393.1	hypothetical protein
pgaptmp_000106	XEY12394.1	TDP-N-acetylfucosamine:lipid II N-acetylfucosaminyltransferase
pgaptmp_000107	XEY12395.1	glucose-1-phosphate thymidylyltransferase RfbA
pgaptmp_000108	XEY12396.1	DegT/DnrJ/EryC1/StrS family aminotransferase
pgaptmp_000109	XEY12397.1	acyltransferase
pgaptmp_000110	XEY13265.1	dTDP-glucose 4,6-dehydratase
pgaptmp_000111	XEY12398.1	oligosaccharide flippase family protein
pgaptmp_000112	XEY12399.1	hypothetical protein
pgaptmp_000113	XEY12400.1	AbrB/MazE/SpoVT family DNA-binding domain-containing protein
pgaptmp_000114	XEY12401.1	DNA adenine methylase
pgaptmp_000115	XEY12402.1	hypothetical protein
pgaptmp_000116	XEY12403.1	hypothetical protein
pgaptmp_000117	XEY12404.1	Fic family protein
pgaptmp_000118	XEY12405.1	AAA family ATPase
pgaptmp_000119	XEY12406.1	hypothetical protein
pgaptmp_000120	XEY12407.1	Fic family protein
pgaptmp_000121	XEY12408.1	hypothetical protein
pgaptmp_000122	XEY12409.1	hypothetical protein
pgaptmp_000123	XEY12410.1	hypothetical protein
pgaptmp_000124	XEY12411.1	TIGR04255 family protein
pgaptmp_000125	XEY12412.1	ATP-binding protein
pgaptmp_000126	XEY12413.1	putative DNA binding domain-containing protein
pgaptmp_000127	XEY12414.1	AAA family ATPase
pgaptmp_000128	XEY12415.1	hypothetical protein
pgaptmp_000129	XEY12416.1	hypothetical protein
pgaptmp_000130	XEY12417.1	Fic family protein
pgaptmp_000131	XEY12418.1	hypothetical protein
pgaptmp_000132	XEY12419.1	ATP-binding protein
pgaptmp_000133	XEY12420.1	UDP-N-acetylglucosamine 2-epimerase (non-hydrolyzing)
pgaptmp_000134	XEY12421.1	glycosyl transferase family 1
pgaptmp_000135	XEY12422.1	UDP-N-acetylglucosamine 2-epimerase (non-hydrolyzing)
pgaptmp_000136	XEY12423.1	D-isomer specific 2-hydroxyacid dehydrogenase family protein
pgaptmp_000137	XEY12424.1	gluconokinase
pgaptmp_000138	XEY12425.1	FadR/GntR family transcriptional regulator
pgaptmp_000139	XEY12426.1	bifunctional 4-hydroxy-2-oxoglutarate aldolase/2-dehydro-3-deoxy-phosphogluconate aldolase
pgaptmp_000140	XEY12427.1	FGGY family carbohydrate kinase
pgaptmp_000141	XEY12428.1	tripartite tricarboxylate transporter permease
pgaptmp_000142	XEY12429.1	tripartite tricarboxylate transporter substrate binding protein
pgaptmp_000143	XEY12430.1	tripartite tricarboxylate transporter TctB family protein
pgaptmp_000144	XEY12431.1	NADP-dependent phosphogluconate dehydrogenase
pgaptmp_000145	XEY12432.1	hypothetical protein
pgaptmp_000146	XEY12433.1	UDP-N-acetylglucosamine 2-epimerase
pgaptmp_000147	XEY12434.1	UDP-3-O-(3-hydroxymyristoyl)glucosamine N-acyltransferase
pgaptmp_000148	XEY12435.1	IS110 family transposase
pgaptmp_000149	XEY12436.1	acyl carrier protein
pgaptmp_000150	XEY12437.1	fatty acid--CoA ligase family protein
pgaptmp_000151	XEY12438.1	SDR family oxidoreductase
pgaptmp_000152	XEY12439.1	LCP family protein
pgaptmp_000153	XEY12440.1	glycosyltransferase family 2 protein
pgaptmp_000154	XEY12441.1	HAD family phosphatase
pgaptmp_000155	XEY12442.1	mannose-1-phosphate guanylyltransferase
pgaptmp_000156	XEY12443.1	acetamidase/formamidase family protein
pgaptmp_000157	pseudogenetrue	acyltransferase
pgaptmp_000158	XEY12444.1	ribokinase
pgaptmp_000159	XEY12445.1	LacI family DNA-binding transcriptional regulator
pgaptmp_000160	XEY12446.1	D-ribose ABC transporter substrate-binding protein
pgaptmp_000161	XEY12447.1	ribose ABC transporter permease
pgaptmp_000162	XEY12448.1	sugar ABC transporter ATP-binding protein
pgaptmp_000163	XEY12449.1	D-ribose pyranase
pgaptmp_000164	XEY12450.1	radical SAM protein
pgaptmp_000165	XEY12451.1	ATPase
pgaptmp_000166	XEY12452.1	transglutaminase-like domain-containing protein
pgaptmp_000167	XEY12453.1	SprT family zinc-dependent metalloprotease
pgaptmp_000170	XEY12454.1	GTPase ObgE
pgaptmp_000171	XEY12455.1	nicotinate-nicotinamide nucleotide adenylyltransferase
pgaptmp_000172	XEY12456.1	tRNA-dihydrouridine synthase
pgaptmp_000173	XEY12457.1	histidine phosphatase family protein
pgaptmp_000174	XEY12458.1	hypothetical protein
pgaptmp_000175	XEY12459.1	ABC transporter ATP-binding protein
pgaptmp_000176	XEY12460.1	ABC transporter permease
pgaptmp_000177	XEY12461.1	ABC transporter permease
pgaptmp_000178	XEY12462.1	purine-nucleoside phosphorylase
pgaptmp_000179	XEY12463.1	methyl-accepting chemotaxis protein
pgaptmp_000180	XEY13266.1	tRNA uridine-5-carboxymethylaminomethyl(34) synthesis GTPase MnmE
pgaptmp_000181	XEY12464.1	flagellar biosynthesis protein FlhA
pgaptmp_000182	XEY12465.1	flagellar biosynthesis protein FlhF
pgaptmp_000183	XEY12466.1	P-loop NTPase
pgaptmp_000184	XEY12467.1	PilZ domain-containing protein
pgaptmp_000185	XEY12468.1	PilZ domain-containing protein
pgaptmp_000186	XEY12469.1	CheY-P phosphatase CheC
pgaptmp_000187	XEY12470.1	chemoreceptor glutamine deamidase/glutamate methylesterase CheD
pgaptmp_000188	XEY12471.1	FliA/WhiG family RNA polymerase sigma factor
pgaptmp_000189	XEY12472.1	hypothetical protein
pgaptmp_000190	XEY12473.1	hypothetical protein
pgaptmp_000191	XEY12474.1	hypothetical protein
pgaptmp_000192	XEY12475.1	electron transport complex subunit RsxC
pgaptmp_000193	XEY12476.1	RnfABCDGE type electron transport complex subunit D
pgaptmp_000194	XEY12477.1	RnfABCDGE type electron transport complex subunit G
pgaptmp_000195	XEY12478.1	electron transport complex subunit E
pgaptmp_000196	XEY12479.1	RnfABCDGE type electron transport complex subunit A
pgaptmp_000197	XEY12480.1	polyribonucleotide nucleotidyltransferase
pgaptmp_000198	XEY12481.1	pitrilysin family protein
pgaptmp_000199	XEY12482.1	ATP-dependent protease ATPase subunit HslU
pgaptmp_000200	XEY13267.1	sugar ABC transporter permease
pgaptmp_000201	XEY12483.1	ABC transporter permease subunit
pgaptmp_000202	XEY12484.1	MFS transporter
pgaptmp_000203	XEY12485.1	riboflavin biosynthesis protein RibF
pgaptmp_000204	XEY12486.1	endonuclease III
pgaptmp_000205	XEY12487.1	flagellar filament capping protein FliD
pgaptmp_000206	XEY12488.1	flagellar protein FlaG
pgaptmp_000207	XEY12489.1	30S ribosome-binding factor RbfA
pgaptmp_000208	XEY12490.1	HDOD domain-containing protein
pgaptmp_000209	XEY12491.1	ATP-binding protein
pgaptmp_000210	XEY12492.1	arginine--tRNA ligase
pgaptmp_000211	XEY13268.1	ribosome biogenesis GTP-binding protein YihA/YsxC
pgaptmp_000212	XEY12493.1	endopeptidase La
pgaptmp_000213	XEY12494.1	tRNA (adenosine(37)-N6)-threonylcarbamoyltransferase complex ATPase subunit type 1 TsaE
pgaptmp_000214	XEY12495.1	glycerol kinase GlpK
pgaptmp_000215	XEY12496.1	DUF2905 domain-containing protein
pgaptmp_000216	XEY12497.1	stage 0 sporulation family protein
pgaptmp_000217	XEY12498.1	hypothetical protein
pgaptmp_000218	XEY12499.1	polyprenyl synthetase family protein
pgaptmp_000219	XEY12500.1	glycogen debranching protein GlgX
pgaptmp_000220	XEY12501.1	hypothetical protein
pgaptmp_000221	XEY12502.1	Rid family detoxifying hydrolase
pgaptmp_000222	XEY12503.1	ABC transporter ATP-binding protein
pgaptmp_000223	XEY12504.1	YitT family protein
pgaptmp_000224	XEY12505.1	methyl-accepting chemotaxis protein
pgaptmp_000225	XEY12506.1	acetyl-CoA C-acetyltransferase
pgaptmp_000226	XEY12507.1	DDE-type integrase/transposase/recombinase
pgaptmp_000227	XEY12508.1	beta-ketoacyl-ACP reductase
pgaptmp_000228	XEY12509.1	ABC transporter substrate-binding protein
pgaptmp_000229	XEY12510.1	thiamine ABC transporter substrate-binding protein
pgaptmp_000230	XEY12511.1	MFS transporter
pgaptmp_000231	XEY12512.1	MATE family efflux transporter
pgaptmp_000232	XEY12513.1	MFS transporter
pgaptmp_000233	XEY12514.1	ATP-dependent Clp protease ATP-binding subunit
pgaptmp_000236	XEY12515.1	30S ribosomal protein S6
pgaptmp_000237	XEY12516.1	single-stranded DNA-binding protein
pgaptmp_000238	XEY12517.1	30S ribosomal protein S18
pgaptmp_000239	XEY12518.1	endo alpha-1,4 polygalactosaminidase
pgaptmp_000240	XEY12519.1	GTPase Era
pgaptmp_000241	XEY12520.1	DNA polymerase III subunit delta
pgaptmp_000242	XEY12521.1	ABC transporter ATP-binding protein
pgaptmp_000243	XEY12522.1	pantetheine-phosphate adenylyltransferase
pgaptmp_000244	XEY12523.1	replicative DNA helicase
pgaptmp_000245	XEY12524.1	apolipoprotein N-acyltransferase
pgaptmp_000246	XEY12525.1	DegT/DnrJ/EryC1/StrS aminotransferase family protein
pgaptmp_000247	XEY12526.1	tetratricopeptide repeat protein
pgaptmp_000248	XEY12527.1	cation diffusion facilitator family transporter
pgaptmp_000249	XEY12528.1	50S ribosomal protein L20
pgaptmp_000250	XEY12529.1	50S ribosomal protein L35
pgaptmp_000251	XEY13174.1	translation initiation factor IF-3
pgaptmp_000255	XEY12530.1	MraY family glycosyltransferase
pgaptmp_000256	XEY12531.1	O-antigen ligase
pgaptmp_000257	XEY12532.1	prolyl oligopeptidase family serine peptidase
pgaptmp_000258	XEY12533.1	PIG-L family deacetylase
pgaptmp_000259	XEY12534.1	fluoride efflux transporter CrcB
pgaptmp_000260	XEY12535.1	DUF190 domain-containing protein
pgaptmp_000261	XEY12536.1	hypothetical protein
pgaptmp_000262	XEY12537.1	hypothetical protein
pgaptmp_000263	XEY12538.1	PatB family C-S lyase
pgaptmp_000264	XEY12539.1	hypothetical protein
pgaptmp_000265	pseudogenetrue	IS1182 family transposase
pgaptmp_000266	XEY12540.1	glutamine-hydrolyzing GMP synthase
pgaptmp_000267	XEY12541.1	family 20 glycosylhydrolase
pgaptmp_000268	XEY12542.1	iron ABC transporter permease
pgaptmp_000269	XEY12543.1	phospho-sugar mutase
pgaptmp_000270	XEY12544.1	PhzF family phenazine biosynthesis protein
pgaptmp_000271	XEY12545.1	metallophosphoesterase family protein
pgaptmp_000277	XEY13175.1	methylenetetrahydrofolate--tRNA-(uracil(54)-C(5))-methyltransferase (FADH(2)-oxidizing) TrmFO
pgaptmp_000278	XEY12546.1	MATE family efflux transporter
pgaptmp_000279	XEY12547.1	protein-L-isoaspartate O-methyltransferase
pgaptmp_000280	XEY12548.1	calcium/sodium antiporter
pgaptmp_000281	XEY12549.1	GGDEF domain-containing protein
pgaptmp_000282	XEY12550.1	type I glyceraldehyde-3-phosphate dehydrogenase
pgaptmp_000283	XEY12551.1	phosphoglycerate kinase
pgaptmp_000284	XEY13176.1	triose-phosphate isomerase
pgaptmp_000285	XEY12552.1	bifunctional aspartate carbamoyltransferase catalytic subunit/aspartate carbamoyltransferase regulatory subunit
pgaptmp_000286	XEY12553.1	cyclomaltodextrinase
pgaptmp_000287	XEY12554.1	methyltransferase domain-containing protein
pgaptmp_000288	XEY12555.1	aspartate ammonia-lyase
pgaptmp_000289	XEY12556.1	FeFe] hydrogenase H-cluster maturation GTPase HydF
pgaptmp_000290	XEY12557.1	ABC transporter substrate-binding protein
pgaptmp_000291	XEY12558.1	ABC transporter ATP-binding protein
pgaptmp_000292	XEY12559.1	ABC transporter permease
pgaptmp_000293	XEY12560.1	hypothetical protein
pgaptmp_000294	XEY12561.1	[FeFe] hydrogenase H-cluster radical SAM maturase HydE
pgaptmp_000295	XEY13177.1	hypothetical protein
pgaptmp_000296	XEY12562.1	[FeFe] hydrogenase H-cluster radical SAM maturase HydG
pgaptmp_000297	XEY12563.1	iron-only hydrogenase system regulator
pgaptmp_000298	XEY12564.1	NADH-dependent [FeFe] hydrogenase, group A6
pgaptmp_000299	XEY12565.1	NADH-dependent [FeFe] hydrogenase, group A6
pgaptmp_000300	XEY12566.1	hypothetical protein
pgaptmp_000301	XEY12567.1	HAD-IIA family hydrolase
pgaptmp_000302	XEY12568.1	sigma-70 family RNA polymerase sigma factor
pgaptmp_000303	XEY12569.1	haloacid dehalogenase
pgaptmp_000304	XEY12570.1	Gfo/Idh/MocA family oxidoreductase
pgaptmp_000305	XEY12571.1	hypothetical protein
pgaptmp_000306	XEY12572.1	redoxin domain-containing protein
pgaptmp_000307	XEY12573.1	thiamine pyrophosphate-dependent enzyme
pgaptmp_000308	XEY12574.1	2-oxoacid:acceptor oxidoreductase subunit alpha
pgaptmp_000309	XEY12575.1	2-oxoacid:acceptor oxidoreductase family protein
pgaptmp_000310	XEY12576.1	thiamine pyrophosphate-dependent enzyme
pgaptmp_000311	XEY12577.1	ABC transporter substrate-binding protein
pgaptmp_000312	XEY12578.1	succinate--CoA ligase
pgaptmp_000313	XEY12579.1	CoA-binding protein
pgaptmp_000314	XEY12580.1	YitT family protein
pgaptmp_000315	XEY12581.1	aspartate-semialdehyde dehydrogenase
pgaptmp_000316	XEY12582.1	diaminopimelate epimerase
pgaptmp_000317	XEY13178.1	4-hydroxy-tetrahydrodipicolinate synthase
pgaptmp_000318	XEY13179.1	dihydrodipicolinate reductase C-terminal domain-containing protein
pgaptmp_000319	XEY12583.1	2,3,4,5-tetrahydropyridine-2,6-dicarboxylate N-acetyltransferase
pgaptmp_000320	XEY12584.1	aspartate kinase
pgaptmp_000321	XEY12585.1	aminotransferase class III-fold pyridoxal phosphate-dependent enzyme
pgaptmp_000322	XEY12586.1	energy-coupling factor transporter transmembrane component T
pgaptmp_000323	XEY12587.1	hypothetical protein
pgaptmp_000324	XEY12588.1	SAM-dependent chlorinase/fluorinase
pgaptmp_000325	XEY12589.1	M20 family metallopeptidase
pgaptmp_000326	XEY12590.1	hypothetical protein
pgaptmp_000327	XEY12591.1	alpha/beta hydrolase-fold protein
pgaptmp_000328	XEY12592.1	hypothetical protein
pgaptmp_000329	XEY12593.1	serine hydroxymethyltransferase
pgaptmp_000330	XEY12594.1	DUF1015 family protein
pgaptmp_000331	XEY12595.1	DNA integrity scanning diadenylate cyclase DisA
pgaptmp_000332	XEY12596.1	ROK family protein
pgaptmp_000333	XEY12597.1	OmpH family outer membrane protein
pgaptmp_000334	XEY12598.1	LPS export ABC transporter ATP-binding protein
pgaptmp_000335	XEY12599.1	TIGR03936 family radical SAM-associated protein
pgaptmp_000336	XEY12600.1	response regulator
pgaptmp_000337	XEY12601.1	SpoIIE family protein phosphatase
pgaptmp_000338	XEY12602.1	elongation factor P
pgaptmp_000339	XEY12603.1	Asp23/Gls24 family envelope stress response protein
pgaptmp_000340	XEY12604.1	transcription antitermination factor NusB
pgaptmp_000341	XEY12605.1	hypothetical protein
pgaptmp_000342	XEY12606.1	dihydropteroate synthase
pgaptmp_000343	XEY12607.1	pseudouridine synthase
pgaptmp_000344	XEY12608.1	vWA domain-containing protein
pgaptmp_000345	XEY12609.1	hypothetical protein
pgaptmp_000346	XEY12610.1	Hsp20/alpha crystallin family protein
pgaptmp_000347	XEY12611.1	hydroxyacid dehydrogenase
pgaptmp_000348	XEY12612.1	alanine--glyoxylate aminotransferase family protein
pgaptmp_000349	XEY12613.1	PLP-dependent aminotransferase family protein
pgaptmp_000350	XEY12614.1	butyrate kinase
pgaptmp_000351	XEY12615.1	bifunctional enoyl-CoA hydratase/phosphate acetyltransferase
pgaptmp_000352	XEY12616.1	butyrate kinase
pgaptmp_000353	XEY12617.1	cobalamin biosynthesis protein CobQ
pgaptmp_000354	XEY12618.1	ferredoxin family protein
pgaptmp_000355	XEY12619.1	3-methyl-2-oxobutanoate dehydrogenase subunit VorB
pgaptmp_000356	XEY12620.1	thiamine pyrophosphate-dependent enzyme
pgaptmp_000357	XEY12621.1	2-oxoacid:acceptor oxidoreductase family protein
pgaptmp_000358	XEY12622.1	hypothetical protein
pgaptmp_000360	XEY12623.1	IMP dehydrogenase
pgaptmp_000361	XEY12624.1	hypothetical protein
pgaptmp_000362	XEY12625.1	polymer-forming cytoskeletal protein
pgaptmp_000363	XEY12626.1	hypothetical protein
pgaptmp_000364	XEY13180.1	DUF2089 domain-containing protein
pgaptmp_000365	XEY12627.1	RNA chaperone Hfq
pgaptmp_000366	XEY12628.1	GTPase HflX
pgaptmp_000367	XEY12629.1	M23 family metallopeptidase
pgaptmp_000368	XEY12630.1	hypothetical protein
pgaptmp_000369	XEY12631.1	methionine adenosyltransferase
pgaptmp_000370	XEY12632.1	30S ribosomal protein S20
pgaptmp_000371	XEY12633.1	hypothetical protein
pgaptmp_000372	XEY12634.1	helix-turn-helix domain-containing protein
pgaptmp_000373	XEY12635.1	IS3 family transposase
pgaptmp_000374	XEY12636.1	methyl-accepting chemotaxis protein
pgaptmp_000375	XEY12637.1	histidine ammonia-lyase
pgaptmp_000376	XEY12638.1	cob(I)yrinic acid a,c-diamide adenosyltransferase
pgaptmp_000377	XEY12639.1	GNAT family N-acetyltransferase
pgaptmp_000378	XEY12640.1	DUF4911 domain-containing protein
pgaptmp_000379	XEY12641.1	metal-dependent transcriptional regulator
pgaptmp_000380	XEY12642.1	nucleoside kinase
pgaptmp_000381	XEY12643.1	Rne/Rng family ribonuclease
pgaptmp_000382	XEY12644.1	adenosylhomocysteinase
pgaptmp_000383	XEY12645.1	hypothetical protein
pgaptmp_000384	XEY12646.1	ATPase, T2SS/T4P/T4SS family
pgaptmp_000385	XEY12647.1	cell division protein FtsZ
pgaptmp_000386	XEY12648.1	cell division protein FtsA
pgaptmp_000387	XEY12649.1	DUF4894 domain-containing protein
pgaptmp_000388	XEY12650.1	SUMF1/EgtB/PvdO family nonheme iron enzyme
pgaptmp_000389	XEY12651.1	macro domain-containing protein
pgaptmp_000390	XEY12652.1	replication-associated recombination protein A
pgaptmp_000391	XEY12653.1	SDR family oxidoreductase
pgaptmp_000392	XEY12654.1	metal-dependent transcriptional regulator
pgaptmp_000393	XEY12655.1	uracil-DNA glycosylase
pgaptmp_000394	XEY12656.1	ABC transporter ATP-binding protein
pgaptmp_000395	XEY12657.1	ABC transporter ATP-binding protein
pgaptmp_000396	XEY12658.1	MarR family transcriptional regulator
pgaptmp_000397	XEY12659.1	hypothetical protein
pgaptmp_000398	XEY13181.1	Holliday junction branch migration DNA helicase RuvB
pgaptmp_000399	XEY12660.1	YggS family pyridoxal phosphate-dependent enzyme
pgaptmp_000400	XEY12661.1	YggT family protein
pgaptmp_000401	XEY12662.1	NAD(+) kinase
pgaptmp_000402	XEY12663.1	PhoU domain-containing protein
pgaptmp_000403	XEY13182.1	LptF/LptG family permease
pgaptmp_000404	XEY12664.1	tRNA lysidine(34) synthetase TilS
pgaptmp_000405	XEY12665.1	ATP-dependent zinc metalloprotease FtsH
pgaptmp_000406	XEY12666.1	hotdog domain-containing protein
pgaptmp_000407	XEY12667.1	radical SAM protein
pgaptmp_000408	pseudogenetrue	IS1182 family transposase
pgaptmp_000409	XEY12668.1	hypothetical protein
pgaptmp_000410	XEY12669.1	ABC transporter ATP-binding protein
pgaptmp_000411	XEY12670.1	ABC transporter ATP-binding protein
pgaptmp_000412	XEY12671.1	ABC transporter permease
pgaptmp_000413	XEY12672.1	ABC transporter permease
pgaptmp_000414	XEY12673.1	ABC transporter substrate-binding protein
pgaptmp_000415	XEY12674.1	ROK family transcriptional regulator
pgaptmp_000416	XEY12675.1	16S rRNA (uracil(1498)-N(3))-methyltransferase
pgaptmp_000417	XEY12676.1	sn-glycerol-3-phosphate ABC transporter ATP-binding protein UgpC
pgaptmp_000418	XEY12677.1	type II toxin-antitoxin system Phd/YefM family antitoxin
pgaptmp_000419	XEY12678.1	radical SAM protein
pgaptmp_000420	XEY12679.1	TetR family transcriptional regulator
pgaptmp_000421	XEY12680.1	MFS transporter
pgaptmp_000422	XEY12681.1	S1 RNA-binding domain-containing protein
pgaptmp_000423	XEY12682.1	50S ribosomal protein L31
pgaptmp_000424	XEY12683.1	heme NO-binding domain-containing protein
pgaptmp_000425	XEY12684.1	GGDEF domain-containing protein
pgaptmp_000426	XEY12685.1	hypothetical protein
pgaptmp_000427	XEY12686.1	hypothetical protein
pgaptmp_000428	XEY12687.1	diaminopimelate decarboxylase
pgaptmp_000429	XEY12688.1	CehA/McbA family metallohydrolase
pgaptmp_000430	XEY12689.1	ATP-dependent Clp protease ATP-binding subunit
pgaptmp_000431	XEY12690.1	DNA repair protein RadA
pgaptmp_000432	XEY12691.1	DegV family protein
pgaptmp_000433	XEY12692.1	carboxymuconolactone decarboxylase family protein
pgaptmp_000434	XEY12693.1	DNA polymerase I
pgaptmp_000435	XEY12694.1	DMT family transporter
pgaptmp_000436	XEY12695.1	chromate transporter
pgaptmp_000437	XEY12696.1	chromate transporter
pgaptmp_000438	XEY12697.1	MBL fold metallo-hydrolase
pgaptmp_000439	XEY12698.1	methyl-accepting chemotaxis protein
pgaptmp_000440	XEY12699.1	sulfide/dihydroorotate dehydrogenase-like FAD/NAD-binding protein
pgaptmp_000441	XEY12700.1	NADPH-dependent glutamate synthase
pgaptmp_000442	XEY12701.1	hypothetical protein
pgaptmp_000443	XEY12702.1	substrate-binding domain-containing protein
pgaptmp_000444	XEY12703.1	glycoside hydrolase family 16 protein
pgaptmp_000445	XEY12704.1	cellobiose phosphorylase
pgaptmp_000446	XEY12705.1	beta-glucosidase
pgaptmp_000447	XEY12706.1	carbohydrate ABC transporter permease
pgaptmp_000448	XEY12707.1	sugar ABC transporter permease
pgaptmp_000449	XEY12708.1	DUF5696 domain-containing protein
pgaptmp_000450	XEY12709.1	YIP1 family protein
pgaptmp_000451	XEY12710.1	carbohydrate ABC transporter permease
pgaptmp_000452	XEY12711.1	sugar ABC transporter permease
pgaptmp_000453	XEY12712.1	extracellular solute-binding protein
pgaptmp_000454	XEY12713.1	ABC transporter substrate-binding protein
pgaptmp_000455	XEY12714.1	hypothetical protein
pgaptmp_000456	XEY12715.1	carbohydrate binding domain-containing protein
pgaptmp_000457	XEY12716.1	hypothetical protein
pgaptmp_000458	XEY12717.1	extracellular solute-binding protein
pgaptmp_000459	XEY12718.1	glycoside hydrolase family 30 beta sandwich domain-containing protein
pgaptmp_000460	XEY12719.1	cell division protein FtsA
pgaptmp_000461	XEY12720.1	endonuclease MutS2
pgaptmp_000462	XEY12721.1	VWA-like domain-containing protein
pgaptmp_000463	XEY12722.1	hypothetical protein
pgaptmp_000464	XEY12723.1	undecaprenyl-diphosphate phosphatase
pgaptmp_000465	XEY12724.1	YaaR family protein
pgaptmp_000466	XEY12725.1	Mrp/NBP35 family ATP-binding protein
pgaptmp_000467	XEY12726.1	galactose-1-phosphate uridylyltransferase
pgaptmp_000468	XEY12727.1	glycogen/starch synthase
pgaptmp_000469	XEY12728.1	MBL fold metallo-hydrolase
pgaptmp_000470	XEY12729.1	rubredoxin
pgaptmp_000471	XEY12730.1	glutamate--tRNA ligase
pgaptmp_000472	XEY12731.1	cysteine--tRNA ligase
pgaptmp_000473	XEY12732.1	proline--tRNA ligase
pgaptmp_000474	XEY13183.1	RtcB family protein
pgaptmp_000475	XEY12733.1	MFS transporter
pgaptmp_000476	XEY12734.1	type III PLP-dependent enzyme
pgaptmp_000477	XEY12735.1	GGDEF domain-containing protein
pgaptmp_000478	XEY12736.1	tRNA pseudouridine(38-40) synthase TruA
pgaptmp_000479	XEY12737.1	hypothetical protein
pgaptmp_000480	XEY12738.1	TlyA family RNA methyltransferase
pgaptmp_000481	XEY12739.1	hypothetical protein
pgaptmp_000482	XEY12740.1	chemotaxis protein CheA
pgaptmp_000483	XEY12741.1	chemotaxis protein CheW
pgaptmp_000484	XEY12742.1	chemotaxis protein CheY
pgaptmp_000485	XEY12743.1	flagellar biosynthetic protein FliO
pgaptmp_000486	XEY12744.1	flagellar type III secretion system pore protein FliP
pgaptmp_000487	XEY12745.1	cation diffusion facilitator family transporter
pgaptmp_000488	XEY12746.1	NAD+ synthase
pgaptmp_000489	XEY12747.1	MMPL family transporter
pgaptmp_000490	XEY12748.1	SDR family oxidoreductase
pgaptmp_000491	XEY12749.1	YbhB/YbcL family Raf kinase inhibitor-like protein
pgaptmp_000492	XEY12750.1	tRNA uracil 4-sulfurtransferase ThiI
pgaptmp_000493	XEY12751.1	ferritin family protein
pgaptmp_000494	XEY12752.1	class II fructose-1,6-bisphosphate aldolase
pgaptmp_000495	XEY12753.1	acetate kinase
pgaptmp_000496	XEY12754.1	FliH/SctL family protein
pgaptmp_000497	XEY12755.1	flagellar protein export ATPase FliI
pgaptmp_000498	XEY12756.1	NAD-dependent protein deacylase
pgaptmp_000499	XEY12757.1	bifunctional methionine sulfoxide reductase B/A protein
pgaptmp_000500	XEY12758.1	hypothetical protein
pgaptmp_000501	XEY12759.1	Cof-type HAD-IIB family hydrolase
pgaptmp_000502	XEY13184.1	16S rRNA (adenine(1518)-N(6)/adenine(1519)-N(6))-dimethyltransferase RsmA
pgaptmp_000503	XEY12760.1	hypothetical protein
pgaptmp_000504	XEY12761.1	MiaB/RimO family radical SAM methylthiotransferase
pgaptmp_000505	pseudogenetrue	IS1182 family transposase
pgaptmp_000506	XEY12762.1	hypothetical protein
pgaptmp_000507	XEY12763.1	uridine kinase
pgaptmp_000508	XEY12764.1	ROK family transcriptional regulator
pgaptmp_000509	XEY12765.1	glycosyltransferase
pgaptmp_000510	XEY12766.1	ABC transporter substrate-binding protein
pgaptmp_000511	XEY13185.1	sugar ABC transporter permease
pgaptmp_000512	XEY12767.1	carbohydrate ABC transporter permease
pgaptmp_000513	XEY12768.1	sugar kinase
pgaptmp_000514	XEY12769.1	glycosyltransferase
pgaptmp_000515	XEY12770.1	UDP-N-acetylmuramoyl-L-alanyl-D-glutamate--2,6-diaminopimelate ligase
pgaptmp_000516	XEY13186.1	UDP-N-acetylmuramoyl-tripeptide--D-alanyl-D-alanine ligase
pgaptmp_000517	XEY12771.1	phospho-N-acetylmuramoyl-pentapeptide-transferase
pgaptmp_000518	pseudogenetrue	undecaprenyl/decaprenyl-phosphate alpha-N-acetylglucosaminyl 1-phosphate transferase
pgaptmp_000519	XEY12772.1	DUF1385 domain-containing protein
pgaptmp_000520	XEY12773.1	hypothetical protein
pgaptmp_000521	XEY12774.1	stage V sporulation protein S
pgaptmp_000522	XEY12775.1	cysteine synthase family protein
pgaptmp_000523	XEY12776.1	DapH/DapD/GlmU-related protein
pgaptmp_000524	XEY12777.1	Fur family transcriptional regulator
pgaptmp_000525	XEY12778.1	rubrerythrin family protein
pgaptmp_000526	XEY12779.1	class II SORL domain-containing protein
pgaptmp_000527	XEY12780.1	DUF554 domain-containing protein
pgaptmp_000528	XEY12781.1	hypothetical protein
pgaptmp_000529	XEY12782.1	NADP-dependent malic enzyme
pgaptmp_000530	pseudogenetrue	PAS domain S-box protein
pgaptmp_000531	XEY13187.1	bifunctional diguanylate cyclase/phosphodiesterase
pgaptmp_000532	XEY12783.1	2-phosphosulfolactate phosphatase
pgaptmp_000533	XEY12784.1	ABC transporter ATP-binding protein
pgaptmp_000534	XEY12785.1	SufD family Fe-S cluster assembly protein
pgaptmp_000535	pseudogenetrue	SLC13 family permease
pgaptmp_000536	XEY12786.1	queuosine precursor transporter
pgaptmp_000537	XEY12787.1	DUF1576 domain-containing protein
pgaptmp_000538	XEY12788.1	hypothetical protein
pgaptmp_000539	XEY12789.1	isochorismatase family protein
pgaptmp_000540	XEY12790.1	Mpv17/PMP22 family protein
pgaptmp_000541	XEY12791.1	peptidoglycan editing factor PgeF
pgaptmp_000542	XEY12792.1	acetate CoA-transferase subunit alpha
pgaptmp_000543	XEY12793.1	3-oxoacid CoA-transferase subunit B
pgaptmp_000544	XEY12794.1	hotdog domain-containing protein
pgaptmp_000545	XEY12795.1	3-keto-5-aminohexanoate cleavage protein
pgaptmp_000546	XEY12796.1	zinc-binding dehydrogenase
pgaptmp_000547	XEY12797.1	lysine 2,3-aminomutase
pgaptmp_000548	XEY12798.1	MaoC family dehydratase
pgaptmp_000549	XEY12799.1	hypothetical protein
pgaptmp_000550	XEY12800.1	DNA mismatch repair protein MutS
pgaptmp_000551	XEY12801.1	lysine 5,6-aminomutase subunit alpha
pgaptmp_000552	XEY12802.1	OAM dimerization domain-containing protein
pgaptmp_000554	XEY12803.1	hypothetical protein
pgaptmp_000555	XEY12804.1	hypothetical protein
pgaptmp_000556	XEY12805.1	DUF4163 domain-containing protein
pgaptmp_000557	XEY13188.1	MATE family efflux transporter
pgaptmp_000558	XEY12806.1	fumarate hydratase
pgaptmp_000559	XEY12807.1	FumA C-terminus/TtdB family hydratase beta subunit
pgaptmp_000560	XEY12808.1	flavodoxin
pgaptmp_000561	XEY12809.1	YkgJ family cysteine cluster protein
pgaptmp_000562	XEY12810.1	methionine synthase
pgaptmp_000563	pseudogenetrue	IS1182 family transposase
pgaptmp_000564	XEY12811.1	type II secretion system protein
pgaptmp_000565	XEY12812.1	type II secretion system protein
pgaptmp_000566	XEY12813.1	translation elongation factor Ts
pgaptmp_000567	XEY12814.1	PHP domain-containing protein
pgaptmp_000568	XEY12815.1	CTP synthase
pgaptmp_000569	XEY12816.1	excinuclease ABC subunit UvrC
pgaptmp_000570	XEY12817.1	ABC transporter permease
pgaptmp_000571	XEY12818.1	ABC transporter permease
pgaptmp_000572	XEY12819.1	ABC transporter ATP-binding protein
pgaptmp_000573	XEY12820.1	ABC transporter ATP-binding protein
pgaptmp_000574	XEY12821.1	ABC transporter permease subunit
pgaptmp_000575	XEY12822.1	ABC transporter ATP-binding protein
pgaptmp_000576	XEY12823.1	ABC transporter substrate-binding protein
pgaptmp_000577	XEY12824.1	hypothetical protein
pgaptmp_000578	XEY12825.1	phosphoribosyltransferase family protein
pgaptmp_000579	XEY12826.1	metallophosphoesterase
pgaptmp_000580	XEY13189.1	lysylphosphatidylglycerol synthase transmembrane domain-containing protein
pgaptmp_000581	XEY12827.1	IspD/TarI family cytidylyltransferase
pgaptmp_000582	XEY12828.1	NAD-dependent DNA ligase LigA
pgaptmp_000583	XEY13190.1	ribonuclease R
pgaptmp_000584	XEY12829.1	hypothetical protein
pgaptmp_000585	XEY12830.1	hypothetical protein
pgaptmp_000586	XEY12831.1	MBL fold metallo-hydrolase
pgaptmp_000587	XEY12832.1	ribonuclease
pgaptmp_000588	XEY12833.1	Maf family protein
pgaptmp_000589	XEY12834.1	DNA repair protein RadC
pgaptmp_000590	XEY12835.1	hypothetical protein
pgaptmp_000591	XEY12836.1	DegT/DnrJ/EryC1/StrS family aminotransferase
pgaptmp_000592	XEY12837.1	hypothetical protein
pgaptmp_000593	XEY12838.1	NCS2 family permease
pgaptmp_000594	XEY12839.1	IS110 family transposase
pgaptmp_000595	XEY12840.1	hypothetical protein
pgaptmp_000596	XEY12841.1	DDE-type integrase/transposase/recombinase
pgaptmp_000597	XEY12842.1	hypothetical protein
pgaptmp_000598	XEY12843.1	alpha/beta hydrolase
pgaptmp_000599	XEY12844.1	phosphatase PAP2 family protein
pgaptmp_000600	XEY12845.1	hypothetical protein
pgaptmp_000601	XEY12846.1	PAS domain-containing protein
pgaptmp_000602	XEY12847.1	PP2C family protein-serine/threonine phosphatase
pgaptmp_000603	XEY12848.1	PQQ-binding-like beta-propeller repeat protein
pgaptmp_000604	XEY12849.1	metalloregulator ArsR/SmtB family transcription factor
pgaptmp_000605	XEY13191.1	permease
pgaptmp_000606	XEY12850.1	thioredoxin family protein
pgaptmp_000607	XEY12851.1	restriction endonuclease
pgaptmp_000608	XEY12852.1	DEAD/DEAH box helicase family protein
pgaptmp_000609	XEY12853.1	site-specific DNA-methyltransferase
pgaptmp_000610	XEY12854.1	hypothetical protein
pgaptmp_000611	XEY12855.1	AAA family ATPase
pgaptmp_000612	XEY12856.1	hypothetical protein
pgaptmp_000613	XEY12857.1	DEAD/DEAH box helicase
pgaptmp_000614	XEY12858.1	MBL fold metallo-hydrolase
pgaptmp_000615	XEY12859.1	hypothetical protein
pgaptmp_000616	XEY12860.1	transposase
pgaptmp_000617	XEY12861.1	hypothetical protein
pgaptmp_000618	XEY12862.1	carboxymuconolactone decarboxylase family protein
pgaptmp_000619	XEY12863.1	hypothetical protein
pgaptmp_000620	XEY12864.1	FAD-dependent oxidoreductase
pgaptmp_000621	XEY12865.1	DUF1232 domain-containing protein
pgaptmp_000622	XEY12866.1	hypothetical protein
pgaptmp_000623	XEY12867.1	AAA domain-containing protein
pgaptmp_000624	XEY12868.1	SprT family zinc-dependent metalloprotease
pgaptmp_000625	XEY12869.1	type I restriction endonuclease subunit R
pgaptmp_000626	XEY12870.1	DUF86 domain-containing protein
pgaptmp_000627	XEY12871.1	nucleotidyltransferase family protein
pgaptmp_000628	XEY12872.1	restriction endonuclease subunit S
pgaptmp_000629	XEY12873.1	ATP-binding protein
pgaptmp_000630	XEY12874.1	putative DNA binding domain-containing protein
pgaptmp_000631	XEY12875.1	type I restriction-modification system subunit M
pgaptmp_000632	XEY13192.1	DUF1232 domain-containing protein
pgaptmp_000633	XEY12876.1	SDR family oxidoreductase
pgaptmp_000634	XEY12877.1	TM0106 family RecB-like putative nuclease
pgaptmp_000635	XEY12878.1	hypothetical protein
pgaptmp_000636	XEY12879.1	alpha/beta fold hydrolase
pgaptmp_000637	XEY12880.1	branched-chain amino acid ABC transporter permease
pgaptmp_000638	XEY12881.1	ABC transporter ATP-binding protein
pgaptmp_000639	XEY12882.1	ABC transporter ATP-binding protein
pgaptmp_000640	XEY12883.1	ABC transporter substrate-binding protein
pgaptmp_000641	XEY12884.1	acetyl-CoA hydrolase/transferase C-terminal domain-containing protein
pgaptmp_000642	XEY12885.1	TetR/AcrR family transcriptional regulator
pgaptmp_000643	XEY12886.1	ketoacyl-ACP synthase III
pgaptmp_000644	XEY13193.1	DUF4438 domain-containing protein
pgaptmp_000645	XEY12887.1	nitroreductase family protein
pgaptmp_000646	XEY12888.1	FAD-dependent oxidoreductase
pgaptmp_000647	XEY12889.1	sulfide-dependent adenosine diphosphate thiazole synthase
pgaptmp_000648	XEY12890.1	phosphomethylpyrimidine synthase ThiC
pgaptmp_000649	XEY12891.1	sugar phosphate isomerase/epimerase
pgaptmp_000650	XEY12892.1	thiamine-phosphate synthase family protein
pgaptmp_000651	XEY12893.1	HPF/RaiA family ribosome-associated protein
pgaptmp_000652	XEY12894.1	hypothetical protein
pgaptmp_000653	XEY12895.1	DegV family protein
pgaptmp_000654	XEY13194.1	DegV family protein
pgaptmp_000655	XEY12896.1	F0F1 ATP synthase subunit epsilon
pgaptmp_000656	XEY12897.1	F0F1 ATP synthase subunit beta
pgaptmp_000657	XEY12898.1	ATP synthase F1 subunit gamma
pgaptmp_000658	XEY12899.1	F0F1 ATP synthase subunit alpha
pgaptmp_000659	XEY12900.1	F0F1 ATP synthase subunit delta
pgaptmp_000660	XEY12901.1	F0F1 ATP synthase subunit B
pgaptmp_000661	XEY12902.1	F0F1 ATP synthase subunit C
pgaptmp_000662	XEY13195.1	F0F1 ATP synthase subunit A
pgaptmp_000663	XEY12903.1	hypothetical protein
pgaptmp_000664	XEY12904.1	AtpZ/AtpI family protein
pgaptmp_000665	XEY12905.1	Xaa-Pro peptidase family protein
pgaptmp_000667	XEY12906.1	Holliday junction resolvase RuvX
pgaptmp_000668	XEY12907.1	single-stranded-DNA-specific exonuclease RecJ
pgaptmp_000669	XEY12908.1	amidohydrolase
pgaptmp_000670	XEY12909.1	D-glycerate dehydrogenase
pgaptmp_000671	XEY12910.1	FprA family A-type flavoprotein
pgaptmp_000672	XEY12911.1	diguanylate cyclase
pgaptmp_000673	XEY12912.1	(2Fe-2S)-binding protein
pgaptmp_000674	XEY12913.1	signal peptidase II
pgaptmp_000675	XEY12914.1	heavy metal translocating P-type ATPase
pgaptmp_000676	XEY12915.1	metalloregulator ArsR/SmtB family transcription factor
pgaptmp_000677	XEY12916.1	recombinase family protein
pgaptmp_000678	XEY12917.1	recombinase
pgaptmp_000679	XEY12918.1	recombinase family protein
pgaptmp_000680	pseudogenetrue	transcription termination factor Rho
pgaptmp_000681	XEY12919.1	sulfide/dihydroorotate dehydrogenase-like FAD/NAD-binding protein
pgaptmp_000682	XEY12920.1	NADPH-dependent glutamate synthase
pgaptmp_000683	XEY12921.1	hypothetical protein
pgaptmp_000684	XEY12922.1	radical SAM protein
pgaptmp_000685	XEY12923.1	ABC transporter ATP-binding protein
pgaptmp_000686	XEY12924.1	ABC transporter permease
pgaptmp_000687	XEY12925.1	ABC transporter permease
pgaptmp_000688	XEY12926.1	substrate-binding domain-containing protein
pgaptmp_000689	XEY13196.1	glycoside hydrolase family 16 protein
pgaptmp_000690	XEY12927.1	IS21 family transposase
pgaptmp_000691	XEY12928.1	IS21-like element ISCbe3 family helper ATPase IstB
pgaptmp_000692	XEY13197.1	DUF234 domain-containing protein
pgaptmp_000693	XEY12929.1	ATP-binding protein
pgaptmp_000694	XEY12930.1	acetamidase/formamidase family protein
pgaptmp_000695	XEY12931.1	HAD family phosphatase
pgaptmp_000696	XEY12932.1	glycosyltransferase family 2 protein
pgaptmp_000697	XEY12933.1	LCP family protein
pgaptmp_000698	XEY12934.1	helix-turn-helix domain-containing protein
pgaptmp_000699	XEY12935.1	UDP-N-acetylglucosamine 2-epimerase (non-hydrolyzing)
pgaptmp_000700	XEY12936.1	ATP-binding protein
pgaptmp_000701	XEY12937.1	hypothetical protein
pgaptmp_000702	XEY12938.1	transposase
pgaptmp_000703	XEY12939.1	NAD/NADP octopine/nopaline dehydrogenase family protein
pgaptmp_000704	XEY12940.1	cobalamin B12-binding domain-containing protein
pgaptmp_000705	XEY12941.1	ATP-grasp domain-containing protein
pgaptmp_000706	XEY12942.1	alpha/beta hydrolase
pgaptmp_000707	XEY12943.1	hypothetical protein
pgaptmp_000708	XEY12944.1	hypothetical protein
pgaptmp_000709	XEY12945.1	hypothetical protein
pgaptmp_000710	XEY12946.1	hypothetical protein
pgaptmp_000711	XEY12947.1	hypothetical protein
pgaptmp_000712	XEY12948.1	DUF2326 domain-containing protein
pgaptmp_000713	XEY12949.1	DNA methyltransferase
pgaptmp_000714	XEY12950.1	DNA methyltransferase
pgaptmp_000715	XEY12951.1	DEAD/DEAH box helicase family protein
pgaptmp_000716	XEY13198.1	metallophosphoesterase
pgaptmp_000717	XEY12952.1	recombinase family protein
pgaptmp_000718	XEY12953.1	23S rRNA (uracil(1939)-C(5))-methyltransferase RlmD
pgaptmp_000719	XEY12954.1	MFS transporter
pgaptmp_000720	XEY12955.1	diguanylate cyclase
pgaptmp_000721	XEY12956.1	valine--tRNA ligase
pgaptmp_000722	XEY12957.1	folylpolyglutamate synthase/dihydrofolate synthase family protein
pgaptmp_000723	XEY12958.1	ribosome silencing factor
pgaptmp_000724	XEY12959.1	amidohydrolase
pgaptmp_000725	XEY13199.1	TIGR01212 family radical SAM protein
pgaptmp_000726	XEY12960.1	ABC transporter substrate-binding protein
pgaptmp_000727	XEY12961.1	peroxiredoxin
pgaptmp_000728	XEY12962.1	ferritin
pgaptmp_000729	XEY12963.1	hypothetical protein
pgaptmp_000730	XEY12964.1	endonuclease V
pgaptmp_000731	XEY12965.1	ArsB/NhaD family transporter
pgaptmp_000732	XEY12966.1	SLC13 family permease
pgaptmp_000733	XEY12967.1	hypothetical protein
pgaptmp_000734	XEY13200.1	transcription termination factor Rho
pgaptmp_000735	XEY13201.1	uracil phosphoribosyltransferase
pgaptmp_000736	XEY12968.1	peptide chain release factor 1
pgaptmp_000737	XEY12969.1	type IV pilus twitching motility protein PilT
pgaptmp_000738	XEY12970.1	DNA polymerase III subunit gamma/tau
pgaptmp_000739	XEY12971.1	tRNA (adenosine(37)-N6)-dimethylallyltransferase MiaA
pgaptmp_000740	XEY12972.1	LPS export ABC transporter periplasmic protein LptC
pgaptmp_000741	XEY12973.1	hypothetical protein
pgaptmp_000742	XEY12974.1	patatin-like phospholipase family protein
pgaptmp_000743	XEY12975.1	S-layer homology domain-containing protein
pgaptmp_000744	XEY12976.1	PEGA domain-containing protein
pgaptmp_000745	XEY12977.1	MarR family transcriptional regulator
pgaptmp_000746	XEY12978.1	aminopeptidase
pgaptmp_000747	XEY12979.1	UDP-N-acetylmuramate dehydrogenase
pgaptmp_000748	XEY12980.1	diguanylate cyclase
pgaptmp_000749	XEY12981.1	diguanylate cyclase
pgaptmp_000750	XEY12982.1	hypothetical protein
pgaptmp_000751	XEY12983.1	bifunctional oligoribonuclease/PAP phosphatase NrnA
pgaptmp_000752	XEY12984.1	purine-nucleoside phosphorylase
pgaptmp_000753	XEY12985.1	alanine/ornithine racemase family PLP-dependent enzyme
pgaptmp_000754	XEY13202.1	YgiQ family radical SAM protein
pgaptmp_000755	XEY13203.1	type I glutamate--ammonia ligase
[truncated: 1,147 more rows]
